# Supplementary material for: Integrated multi-omics analysis reveals hormonal and nutrient networks regulating sugarcane tillering
Source: Front Plant Sci. 2026 Apr 20;17:1755625. doi: 10.3389/fpls.2026.1755625 (PMC13136100; doi:10.3389/fpls.2026.1755625)
Supplement: Supplementary file 1 [file DataSheet1.zip]

Archive with 17 entries (16 files):
- Supplement/
- Supplement/Figure S1 Scale-free topology fit index across soft-thresholding powers.pdf
- Supplement/Figure S2 Mean connectivity across soft-thresholding powers.pdf
- Supplement/Figure S3-1 Overview of KEGG pathway enrichment patterns across tissues and contrasting tillering genotypes in sugarcane.svg
- Supplement/Figure S3-2 Overview of KEGG pathway enrichment patterns across tissues and contrasting tillering genotypes in sugarcane (continued).svg
- Supplement/Figure S4 Heatmap of hormones in sugarcane tissues and genotypes with contrasting tillering capacities.pdf
- Supplement/Figure S5 Heatmap of 29 mineral elements in sugarcane tissues and genotypes with contrasting tillering capacities.pdf
- Supplement/Figure S6 Full module–hormones trait correlation matrix.pdf
- Supplement/Figure S7 Full module–ionomic trait correlation matrix.pdf
- Supplement/Name of Supplement.txt
- Supplement/Table S1. MRM transitions for targeted phytohormone analysis-R1.xlsx
- Supplement/Table S2. Relative expression levels of candidate genes validated by RT-qPCR.xlsx
- Supplement/Table S3. Significantly enriched KEGG pathways of DEGs between different sugarcane varieties and tissues.xlsx
- Supplement/Table S4. Differentially abundant metabolites, their classification, and fold-change values across pairwise comparisons.xlsx
- Supplement/Table S5. Differential ions (VIP greater 1.0) identified in main stems and tillers between high- and low-tillering genotypes.xlsx
- Supplement/Table S6. KEGG Enrichment of WGCNA Gene Modules.xlsx
- Supplement/Table S7. Candidate hub genes for key module-trait associations.xlsx
