# Supplementary material for: Integrated multi-omics analysis reveals hormonal and nutrient networks regulating sugarcane tillering
Source: Front Plant Sci. 2026 Apr 20;17:1755625. doi: 10.3389/fpls.2026.1755625 (PMC13136100; doi:10.3389/fpls.2026.1755625)
Supplement: Supplementary file 1 [file DataSheet1.zip › Supplement/Name of Supplement.txt]

Figure S1 Scale-free topology fit index across soft-thresholding powers
Figure S2 Mean connectivity across soft-thresholding powers
Figure S3-1 Overview of KEGG pathway enrichment patterns across tissues and contrasting tillering genotypes in sugarcane
Figure S3-2 Overview of KEGG pathway enrichment patterns across tissues and contrasting tillering genotypes in sugarcane (continued)
Figure S4 Heatmap of hormones in sugarcane tissues and genotypes with contrasting tillering capacities
Figure S5 Heatmap of 29 mineral elements in sugarcane tissues and genotypes with contrasting tillering capacities
Figure S6 Full module–hormones trait correlation matrix
Figure S7 Full module–ionomic trait correlation matrix
Table S1. MRM transitions for targeted phytohormone analysis
Table S2. Relative expression levels of candidate genes validated by RT-qPCR
Table S3. Significantly enriched KEGG pathways of DEGs between different sugarcane varieties and tissues
Table S4. Differentially abundant metabolites, their classification, and fold-change values across pairwise comparisons
Table S5. Differential ions (VIP > 1.0) identified in main stems and tillers between high- and low-tillering genotypes
Table S6. KEGG Enrichment of WGCNA Gene Modules
Table S7. Candidate hub genes for key module-trait associations
