# Supplementary material for: Integrated multi-omics analysis reveals hormonal and nutrient networks regulating sugarcane tillering
Source: Front Plant Sci. 2026 Apr 20;17:1755625. doi: 10.3389/fpls.2026.1755625 (PMC13136100; doi:10.3389/fpls.2026.1755625)
Supplement: Supplementary file 1 [file DataSheet1.zip › Supplement/Table S1. MRM transitions for targeted phytohormone analysis-R1.xlsx]

## Sheet: sheet1
Ion	Index	RT	CAS	Class	Compounds	Q1 (Da)	kegg_map	Q3 (Da)	cpd_ID	Formula	Ion mode	Ionization model	Molecular Weight	Equation	r	Weighting	LLOQ	ULOQ
12-OH-JA	12-OH-JA	4.83	140631-27-2	Jasmonates	12-Hydroxyjasmonic acid	209.2	-	191.2	-	C12H18O4	Positive	[M-H2O+H]+	226.12051	y = 0.03420 x + 0.04417	0.99756	1 / x	5	500
2-Coumarate	2-Coumarate	4.94	614-60-8	Salicylic acids	2-Coumarate	162.8	ko00360,ko00999,ko01100,ko01110	119	C01772	C9H8O3	Negative	[M-H]-	164.047345	y = 6.37981e4 x + 16791.33010	0.9986	1 / x	10	500
2CltZ	2CltZ	4.51	29736-30-9	Cytokinins	2-Chloro-trans-zeatin	254.3	-	170.2	-	C10H12ClN5O	Positive	[M+H]+	253.073038	y = 0.12087 x + 2.11259e-4	0.9989	1 / x	0.1	500
2MeScZ	2MeScZ	4.60	52020-11-8	Cytokinins	2-Methylthio-cis-zeatin	266.154	-	182.2	-	C11H15N5OS	Positive	[M+H]+	265.09973	y = 0.02043 x + 4.02684e-4	0.9922	1 / x^2	0.1	500
2MeScZR	2MeScZR	4.67	52049-48-6	Cytokinins	2-Methylthio-cis-zeatin riboside	397.974	-	266.1	-	C16H23N5O5S	Positive	[M+H]+	397.14199	y = 0.13056 x + 0.00331	0.99205	1 / x^2	0.1	500
2MeSiP	2MeSiP	5.95	20758-33-2	Cytokinins	2-Methylthio-N6-isopentenyladenine	250.074	-	182.1	-	C11H15N5S	Positive	[M+H]+	249.104815	y = 0.02261 x + 5.46211e-4	0.99003	1 / x^2	0.1	500
2MeSiPR	2MeSiPR	5.85	20859-00-1	Cytokinins	2-Methylthio-N6-isopentenyladenosine	382.08	-	250.2	-	C16H23N5O4S	Positive	[M+H]+	381.147075	y = 0.02688 x - 3.86873e-5	0.99083	1 / x^2	0.1	500
5DS_1	5DS	7.53	151716-18-6	Strigolactones	5-Deoxystrigol	331.116	ko00906,ko01110	217.2	C18037	C19H22O5	Positive	[M+H]+	330.146725	y = 6227.03436 x + 1398.62736	0.9991	1 / x	2	10000
ABA	ABA	5.36	21293-29-8	Abscisic acids	Abscisic acid	263.1	ko00906,ko01100,ko01110,ko04075	153.1	C06082	C15H20O4	Negative	[M-H]-	264.13616	y = 0.10105 x + 2.48791e-4	0.99866	1 / x	0.1	500
ABA-GE+Na	ABA-GE	4.55	79199-48-7	Abscisic acids	ABA-glucosyl ester	449.3	-	287.2	-	C21H30O9	Positive	[M+Na]+	426.188985	y = 0.43095 x + 0.00688	0.9996	1 / x	5	500
ABA-ald	ABA-ald	5.57	41944-86-9	Abscisic acids	Abscisic aldehyde	249.2	ko00906,ko01100,ko01110	147	C13455	C15H20O3	Positive	[M+H]+	248.141245	y = 0.01991 x - 9.77245e-5	0.99864	1 / x	5	500
ACC	ACC	0.73	22059-21-8	Ethylene-related	1-Aminocyclopropanecarboxylic acid	102.2	ko00270,ko01100,ko01110	56	C01234	C4H7NO2	Positive	[M+H]+	101.047679	y = 17969.90028 x + 26108.08314	0.99588	1 / x	1	500
BAP	BAP	4.38	1214-39-7	Cytokinins	6-Benzyladenine	226.051	-	91.1	C11263	C12H11N5	Positive	[M+H]+	225.101445	y = 0.17513 x + 0.00395	0.99189	1 / x^2	0.1	500
BAP7G	BAP7G	3.85	56159-42-3	Cytokinins	N6-Benzyladenine-7-glucoside	388.081	-	226.2	-	C18H21N5O5	Positive	[M+H]+	387.15427	y = 0.47816 x + 0.00708	0.99041	1 / x^2	0.1	500
BAP9G	BAP9G	4.32	4294-17-1	Cytokinins	N6-Benzyladenine-9-glucoside	388.08	-	226.1	-	C18H21N5O5	Positive	[M+H]+	387.15427	y = 0.36617 x + 0.00326	0.99057	1 / x^2	0.1	500
BAPR	BAPR	4.74	4294-16-0	Cytokinins	6-Benzyladenosine	358.079	-	226.1	-	C17H19N5O4	Positive	[M+H]+	357.143705	y = 0.46916 x + 0.00370	0.99428	1 / x^2	0.1	500
DHZ7G	DHZ7G	2.08	91599-03-0	Cytokinins	Dihydrozeatin-7-glucoside	384.2	-	222.1	-	C16H25N5O6	Positive	[M+H]+	383.180485	y = 0.37906 x + 0.00179	0.99341	1 / x^2	0.1	500
DHZR	DHZR	3.62	22663-55-4	Cytokinins	Dihydrozeatin ribonucleoside	353.993	ko00908,ko01110	222	C16447	C15H23N5O5	Positive	[M+H]+	353.16992	y = 0.08187 x + 0.00125	0.99038	1 / x^2	0.1	500
DHZROG	DHZROG	3.51	62512-95-2	Cytokinins	Dihydrozeatin-O-glucoside riboside	516.128	-	222.1	-	C21H33N5O10	Positive	[M+H]+	515.222745	y = 0.38607 x + 0.00347	0.99982	1 / x	0.1	500
DZ	DZ	2.17	14894-18-9	Cytokinins	Dihydrozeatin	222	ko00908,ko01110,ko04075	136.1	C02029	C10H15N5O	Positive	[M+H]+	221.12766	y = 0.07560 x + 0.00141	0.99926	1 / x	0.1	500
GA1	GA1	4.54	545-97-1	Gibberellins	Gibberellin A1	347	ko00904,ko01100,ko01110,ko04075	259	C00859	C19H24O6	Negative	[M-H]-	348.15729	y = 0.02161 x + 0.01473	0.99369	1 / x	2	500
GA12-ald	GA12-ald	7.75	19436-07-8	Gibberellins	Gibberellin A12 aldehyde	315.1	ko00904,ko01100,ko01110	271.1	C06093	C20H28O3	Negative	[M-H]-	316.203845	y = 0.02301 x + 0.00149	0.9958	1 / x^2	5	500
GA15	GA15	6.92	13744-18-8	Gibberellins	Gibberellin A15	329.1	-	131	C14162	C20H26O4	Negative	[M-H]-	330.18311	y = 0.02213 x + 0.00111	0.99481	1 / x^2	2	500
GA19	GA19	5.23	6980-44-5	Gibberellins	Gibberellin A19	361.2	ko00904,ko01100,ko01110	273.2	C02034	C20H26O6	Negative	[M-H]-	362.17294	y = 0.02935 x + 0.00924	0.99545	1 / x^2	5	500
GA20	GA20	5.42	19143-87-4	Gibberellins	Gibberellin A20	331.3	ko00904,ko01100,ko01110	287	C02035	C19H24O5	Negative	[M-H]-	332.162375	y = 0.01764 x + 0.00254	0.99403	1 / x	2	500
GA24	GA24	6.41	19427-32-8	Gibberellins	Gibberellin A24	345.1	ko00904,ko01100,ko01110	257.1	C11861	C20H26O5	Negative	[M-H]-	346.178025	y = 0.05264 x + 0.00154	0.99406	1 / x^2	2	500
GA29	GA29	3.99	29774-53-6	Gibberellins	Gibberellin A29	347.2	ko00904	259.1	C06096	C19H24O6	Negative	[M-H]-	348.15729	y = 0.00418 x + 0.00307	0.99641	1 / x	2	500
GA3	GA3	4.50	1977-6-5	Gibberellins	Gibberellin A3	345	ko00904,ko01110	239	C01699	C19H22O6	Negative	[M-H]-	346.14164	y = 0.06340 x + 0.00488	0.99737	1 / x	1	500
GA34	GA34	5.62	32630-92-5	Gibberellins	Gibberellin A34	347.2	ko00904	241.3	C11868	C19H24O6	Negative	[M-H]-	348.15729	y = 0.08379 x + 0.00246	0.99797	1 / x	2	500
GA4	GA4	6.22	468-44-0	Gibberellins	Gibberellin A4	331	ko00904,ko01100,ko01110,ko04075	212.8	C11864	C19H24O5	Negative	[M-H]-	332.162375	y = 0.02691 x + 0.00696	0.99135	1 / x^2	2	500
GA44	GA44	5.46	36434-15-8	Gibberellins	Gibberellin A44	345.1	-	301.2	C12308	C20H26O5	Negative	[M-H]-	346.178025	y = 0.02163 x + 9.02817e-4	0.99362	1 / x^2	5	500
GA5	GA5	5.35	561-56-8	Gibberellins	Gibberellin A5	329.1	ko00904,ko01110	145	C11871	C19H22O5	Negative	[M-H]-	330.146725	y = 0.03298 x + 0.00409	0.99868	1 / x	5	500
GA51	GA51	5.76	56978-14-4	Gibberellins	Gibberellin A51	331.1	ko00904,ko01110	243.2	C11865	C19H24O5	Negative	[M-H]-	332.162375	y = 0.01376 x + 0.00526	0.99009	1 / x^2	5	500
GA53	GA53	5.81	51576-08-0	Gibberellins	Gibberellin A53	347.1	ko00904,ko01100,ko01110	303.1	C06094	C20H28O5	Negative	[M-H]-	348.193675	y = 0.03324 x + 0.02505	0.99437	1 / x	2	500
GA6	GA6	4.95	19147-78-5	Gibberellins	Gibberellin A6	345.2	-	257.1	C11856	C19H22O6	Negative	[M-H]-	346.14164	y = 0.07969 x + 0.00394	0.99622	1 / x	1	500
GA7	GA7	6.16	510-75-8	Gibberellins	Gibberellin A7	329.2	ko00904,ko01110	223	C11867	C19H22O5	Negative	[M-H]-	330.146725	y = 0.25985 x + 0.02267	0.99448	1 / x^2	1	500
GA8	GA8	3.80	7044-72-6	Gibberellins	Gibberellin A8	363.1	ko00904	275.2	C03579	C19H24O7	Negative	[M-H]-	364.152205	y = 0.09780 x + 0.00351	0.99527	1 / x^2	2	500
GA9	GA9	6.93	427-77-0	Gibberellins	Gibberellin A9	315.1	ko00904,ko01100,ko01110	270.9	C11863	C19H24O4	Negative	[M-H]-	316.16746	y = 0.06794 x + 0.00556	0.99134	1 / x^2	2	500
H2JA	H2JA	6.23	3572-64-3	Jasmonates	Dihydrojasmonic acid	211.1	-	59	-	C12H20O3	Negative	[M-H]-	212.141245	y = 0.03539 x + 0.01120	0.99914	1 / x^2	1	10000
IA	IA	5.33	1204-06-4	Auxins	3-Indoleacrylic acid	188.061	-	170.1	-	C11H9NO2	Positive	[M+H]+	187.063329	y = 0.01364 x + 5.96593e-4	0.99901	1 / x	0.2	500
IAA	IAA	5.08	87-51-4	Auxins	Indole-3-acetic acid	176.1	ko00380,ko01100,ko04075	130.1	C00954	C10H9NO2	Positive	[M+H]+	175.063329	y = 0.01421 x + 5.84948e-4	0.99987	1 / x	0.2	500
IAA-Ala	IAA-Ala	4.77	57105-39-2	Auxins	N-(3-Indolylacetyl)-L-alanine	247.054	-	130.1	-	C13H14N2O3	Positive	[M+H]+	246.100443	y = 0.27002 x + 0.00629	0.99966	1 / x	0.1	500
IAA-Asp	IAA-Asp	4.32	2456-73-7	Auxins	Indole-3-acetyl-L-aspartic acid	288.929	-	131.9	-	C14H14N2O5	Negative	[M-H]-	290.090273	y = 0.01829 x + 2.16551e-4	0.99917	1 / x	0.1	500
IAA-Glc+Na	IAA-Glc	4.33	19817-95-9	Auxins	1-O-indol-3-ylacetylglucose	360.1	-	198.2	-	C16H19NO7	Positive	[M+Na]+	337.116154	y = 0.00406 x + 0.00165	0.99548	1 / x	5	10000
IAA-Glu	IAA-Glu	4.45	57105-48-3	Auxins	Indole-3-acetyl glutamic acid	302.97	-	145.9	-	C15H16N2O5	Negative	[M-H]-	304.105923	y = 0.15697 x - 0.00358	0.99641	1 / x	0.1	500
IAA-Glu-diMe	IAA-Glu-diMe	5.63	-	Auxins	Indole-3-acetyl-L-glutamic acid dimethyl ester	330.958	-	115.8	-	C17H20N2O5	Negative	[M-H]-	332.137223	y = 0.04162 x - 5.30996e-4	0.99828	1 / x^2	0.5	500
IAA-Gly	IAA-Gly	4.45	13113-08-1	Auxins	Indole-3-acetyl glycine	233.056	-	130.1	-	C12H12N2O3	Positive	[M+H]+	232.084793	y = 0.29155 x + 0.01914	0.99993	1 / x	1	500
IAA-Leu	IAA-Leu	5.84	36838-63-8	Auxins	N-(3-Indolylacetyl)-L-leucine	289.195	-	130	-	C16H20N2O3	Positive	[M+H]+	288.147393	y = 0.94126 x + 0.02904	0.99971	1 / x	0.1	500
IAA-Leu-Me	IAA-Leu-Me	6.51	30372-97-3	Auxins	Indole-3-acetyl-L-leucine methyl ester	302.9	-	130.1	-	C17H22N2O3	Positive	[M+H]+	302.163043	y = 1.93399 x + 0.02161	0.99161	1 / x^2	0.1	500
IAA-Phe	IAA-Phe	5.92	57105-50-7	Auxins	N-(3-Indolylacetyl)-L-phenylalanine	321.025	-	164.1	-	C19H18N2O3	Negative	[M-H]-	322.131743	y = 0.59739 x + 0.00818	0.9981	1 / x	0.5	500
IAA-Phe-Me	IAA-Phe-Me	6.56	1060809-98-4	Auxins	Indole-3-acetyl-L-phenylalanne methyle ester	337.01	-	130.2	-	C20H20N2O3	Positive	[M+H]+	336.147393	y = 1.15360 x + 0.01074	0.99143	1 / x^2	0.1	500
IAA-Trp	IAA-Trp	5.81	57105-53-0	Auxins	Indole-3-acetyl-L-tryptophan	360.007	-	203	-	C21H19N3O3	Negative	[M-H]-	361.142642	y = 0.34385 x + 0.00337	0.99993	1 / x	0.1	500
IAA-Val	IAA-Val	5.47	57105-42-7	Auxins	N-(3-Indolylacetyl)-L-valine	275.134	-	130	-	C15H18N2O3	Positive	[M+H]+	274.131743	y = 0.76794 x + 0.00112	0.99983	1 / x	0.1	500
IAA-Val-Me	IAA-Val-Me	6.18	1308991-15-2	Auxins	Indole-3-acetyl-L-valine methyl ester	289.208	-	130.1	-	C16H20N2O3	Positive	[M+H]+	288.147393	y = 1.90644 x + 0.04875	0.99977	1 / x	0.1	500
IAM	IAM	4.34	879-37-8	Auxins	3-Indole acetamide	175.072	ko00380,ko01100	130.1	C02693	C10H10N2O	Positive	[M+H]+	174.079313	y = 0.48867 x + 0.00843	0.99658	1 / x^2	0.1	500
IAN	IAN	5.85	771-51-7	Auxins	3-Indoleacetonitrile	157.037	-	130.1	-	C10H8N2	Positive	[M+H]+	156.068748	y = 0.03343 x + 0.00383	0.99816	1 / x	0.5	500
IBA	IBA	5.84	133-32-4	Auxins	Indole-3-butyric acid	204.3	-	130.2	C11284	C12H13NO2	Positive	[M+H]+	203.094629	y = 0.02326 x + 0.12050	0.99975	1 / x	0.2	500
ICA	ICA	4.81	771-50-6	Auxins	Indole-3-carboxylic acid	160	-	116.1	C19837	C9H7NO2	Negative	[M-H]-	161.047679	y = 0.00990 x + 5.62028e-4	0.99972	1 / x	0.5	500
ICAld	ICAld	4.95	487-89-8	Auxins	Indole-3-carboxaldehyde	146.1	-	91	C08493	C9H7NO	Positive	[M+H]+	145.052764	y = 0.05130 x + 0.03486	0.9999	1 / x	0.1	500
ILA	ILA	4.68	1821-52-9	Auxins	Indole-3-lactic acid	203.95	-	158	-	C11H11NO3	Negative	[M-H]-	205.073894	y = 0.01702 x + 0.00171	0.99904	1 / x	2	500
IP	IP	4.18	2365-40-4	Cytokinins	N6-isopentenyladenine	204.3	-	136	-	C10H13N5	Positive	[M+H]+	203.117095	y = 0.07011 x + 0.00776	0.99672	1 / x	0.1	500
IPA	IPA	5.52	830-96-6	Auxins	3-Indolepropionic acid	190	-	130	-	C11H11NO2	Positive	[M+H]+	189.078979	y = 0.03954 x + 0.00101	0.99946	1 / x	0.1	500
IPR	IPR	4.59	7724-76-7	Cytokinins	N6-isopentenyladenosine	336.2	ko00908,ko01100,ko01110	204.2	C04432	C15H21N5O4	Positive	[M+H]+	335.159355	y = 0.08602 x + 0.00118	0.99055	1 / x^2	0.1	500
Indole	Indole	N/A	120-72-9	Auxins	Indole	118.1	ko00380,ko00400,ko00402,ko00999,ko01100,ko01110	91	C00463	C8H7N	Positive	[M+H]+	117.057849	y = 0.00480 x + 0.00318	0.99917	1 / x	0.5	500
JA	JA	5.86	3572-66-5	Jasmonates	Jasmonic acid	209.1	ko00592,ko01100,ko01110,ko04075	58.8	C08491	C12H18O3	Negative	[M-H]-	210.125595	y = 0.02661 x + 0.00142	0.99666	1 / x	0.2	500
JA-ACC	JA-ACC	5.41	-	Jasmonates	Jasmonate-1-aminocyclopropane-1-carboxylic acid	294.1	-	151.1	-	C16H22NO4-	Positive	[M+H]+	292.154884	y = 0.04594 x + 0.00170	0.99036	1 / x^2	0.5	500
JA-ILE	JA-ILE	6.40	120330-93-0	Jasmonates	Jasmonoyl-L-isoleucine	322.4	ko04075	129.7	C18699	C18H29NO4	Negative	[M-H]-	323.209659	y = 0.05999 x + 0.00124	0.99223	1 / x^2	0.1	500
JA-Phe	JA-Phe	6.46	120303-53-9	Jasmonates	N-[(-)-Jasmonoyl]-(l)-phenalanine	358.169	-	120.2	-	C21H27NO4	Positive	[M+H]+	357.194009	y = 0.14452 x + 0.00294	0.99836	1 / x	0.1	500
JA-Val	JA-Val	6.07	120303-51-7	Jasmonates	N-[(-)-Jasmonoyl]-(L)-valine	308.049	-	116	-	C17H27NO4	Negative	[M-H]-	309.194009	y = 0.27044 x + 0.00399	0.99017	1 / x^2	0.1	500
K	K	3.78	525-79-1	Cytokinins	Kinetin	216.042	-	81	C08272	C10H9N5O	Positive	[M+H]+	215.08071	y = 0.08154 x + 0.00137	0.99528	1 / x^2	0.1	500
K9G	K9G	3.80	98177-43-6	Cytokinins	Kinetin-9-glucoside	378.163	-	216.1	-	C16H19N5O6	Positive	[M+H]+	377.133535	y = 0.23783 x + 0.00367	0.99198	1 / x^2	0.1	500
KR	KR	4.29	4338-47-0	Cytokinins	Kinetin riboside	348.067	-	216.2	-	C15H17N5O5	Positive	[M+H]+	347.12297	y = 0.28319 x + 0.00406	0.9929	1 / x^2	0.1	500
MEIAA	MEIAA	6.14	1912-33-0	Auxins	Methyl indole-3-acetate	190.171	-	130	-	C11H11NO2	Positive	[M+H]+	189.078979	y = 0.07751 x + 0.00129	0.99149	1 / x^2	0.2	500
MEJA	MEJA	6.97	39924-52-2	Jasmonates	Methyl jasmonate	225.2	ko00592,ko01110	151.2	C11512	C13H20O3	Positive	[M+H]+	224.141245	y = 0.45138 x + 0.01370	0.99993	1 / x	0.2	500
MLT	MLT	4.95	73-31-4	Melatonin	Melatonine	233.1	ko00380,ko01100,ko01110	174.1	C01598	C13H16N2O2	Positive	[M+H]+	232.121178	y = 9.00172e5 x + 13671.26021	0.99307	1 / x^2	0.5	500
MeSAG	MeSAG	4.18	10019-60-0	Salicylic acids	2-Methoxycarbonylphenyl beta-D-glucopyranoside	337.1	-	337.1	-	C14H18O8	Positive	[M+Na]+	314.10017	y = 3.85630e4 x + 23844.09792	0.99949	1 / x	20	500
OPC-4	OPC-4	6.47	136845-17-5	Jasmonates	3-oxo-2-(2-(Z)-Pentenyl) cyclopentane-1-butyric acid	239.136	-	221.3	-	C14H22O3	Positive	[M+H]+	238.156895	y = 0.01425 x + 0.01694	0.99307	1 / x	2	500
OPC-6	OPC-6	7.07	136768-22-4	Jasmonates	3-oxo-2-(2-(Z)-Pentenyl)cyclopentane-1-hexanoic acid	267.2	-	249.2	-	C16H26O3	Positive	[M+H]+	266.188195	y = 0.02245 x + 0.01610	0.99658	1 / x	5	500
OPDA	OPDA	7.31	5074224-79-7	Jasmonates	cis(+)-12-Oxophytodienoic acid	293.1	-	275.2	-	C18H28O3	Positive	[M+H]+	292.203845	y = 0.32758 x + 0.01221	0.99835	1 / x	0.1	500
OxIAA	OxIAA	4.24	2971-31-5	Auxins	2-oxindole-3-acetic acid	192.14	-	146.1	-	C10H9NO3	Positive	[M+H]+	191.058244	y = 0.01123 x + 5.43799e-4	0.99953	1 / x	1	500
Phe_1	Phe	1.56	63-91-2	Salicylic acids	L-Phenylalanine	166.1	ko00360,ko00400,ko00460,ko00470,ko00940,ko00960,ko00966,ko00970,ko00999,ko01100,ko01110,ko01210,ko01230,ko02010	149.1	C00079	C9H11NO2	Positive	[M+H]+	165.078979	y = 718.20311 x + 20048.99614	0.99186	1 / x	1	15000
SA	SA	5.09	69-72-7	Salicylic acids	Salicylic acid	137	ko01100,ko01110,ko04075	93	C00805	C7H6O3	Negative	[M-H]-	138.031695	y = 0.10368 x + 0.02072	0.99967	1 / x	0.5	500
SAG	SAG	3.42	10366-91-3	Salicylic acids	Salicylic acid 2-O-β-glucoside	299.2	-	137	-	C13H16O8	Negative	[M-H]-	300.08452	y = 0.03091 x + 0.00919	0.99259	1 / x^2	1	10000
ST	ST	6.45	51820-11-2	Strigolactones	（±）Strigol	347.4	ko00906,ko01110	96.9	C09190	C19H22O6	Positive	[M+H]+	346.14164	y = 579.65709 x + 207.02849	0.99695	1 / x	20	10000
TRA	TRA	3.52	61-54-1	Auxins	Tryptamine	161.102	ko00380,ko01100,ko01110	144.1	C00398	C10H12N2	Positive	[M+H]+	160.100048	y = 0.12885 x + 0.01927	0.99918	1 / x	0.1	500
TRP	TRP	2.73	73-22-3	Auxins	L-tryptophan	205.063	ko00260,ko00380,ko00400,ko00966,ko00970,ko00999,ko01100,ko01110,ko01210,ko01230,ko01240	188.1	C00078	C11H12N2O2	Positive	[M+H]+	204.089878	y = 0.00661 x + 0.00601	0.99922	1 / x	2	10000
cZ	cZ	2.38	32771-64-5	Cytokinins	cis-Zeatin	220.3	ko00908,ko01100,ko01110	136.1	C15545	C10H13N5O	Positive	[M+H]+	219.11201	y = 0.06624 x + 0.00278	0.99826	1 / x	0.1	500
cZ9G	cZ9G	2.47	169565-72-4	Cytokinins	cis-Zeatin-9-glucoside	382.099	-	220.1	-	C16H23N5O6	Positive	[M+H]+	381.164835	y = 0.41041 x + 0.00245	0.9904	1 / x^2	0.1	500
cZR	cZR	3.72	15896-46-5	Cytokinins	cis-Zeatin riboside	352.135	ko00908,ko01110	220.1	C16449	C15H21N5O5	Positive	[M+H]+	351.15427	y = 0.10159 x + 7.57348e-4	0.99045	1 / x^2	0.1	500
cZRMP	cZRMP	1.80	125225-71-0	Cytokinins	cis-Zeatin riboside monophosphate	432	-	220.2	-	C15H22N5O8P	Positive	[M+H]+	431.120602	y = 0.04573 x - 0.00114	0.99832	1 / x	2	500
cZROG	cZROG	3.54	125225-72-1	Cytokinins	cis-Zeatin-O-glucoside riboside	514.142	-	382	-	C21H31N5O10	Positive	[M+H]+	513.207095	y = 0.02371 x + 1.76233e-4	0.99665	1 / x	0.1	500
iP7G	iP7G	3.73	59384-58-6	Cytokinins	N6-Isopentenyl-adenine-7-glucoside	366.107	-	204.2	-	C16H23N5O5	Positive	[M+H]+	365.16992	y = 0.40017 x + 0.00404	0.9921	1 / x^2	0.1	500
iP9G	iP9G	4.14	83087-94-9	Cytokinins	N6-Isopentenyl-adenine-9-glucoside	366.113	-	204.1	-	C16H23N5O5	Positive	[M+H]+	365.16992	y = 0.23354 x + 0.00366	0.99268	1 / x^2	0.1	500
iPRMP	iPRMP	3.82	20268-93-3	Cytokinins	N-6-iso-pentenyladenosine-5'-monophosphate	416	-	204.1	-	C15H22N5O7P	Positive	[M+H]+	415.125687	y = 0.10540 x + 5.15692e-4	0.99492	1 / x	1	500
mT	mT	3.73	75737-38-1	Cytokinins	meta-Topolin	242.07	-	107.1	-	C12H11N5O	Positive	[M+H]+	241.09636	y = 0.10345 x + 0.00118	0.99093	1 / x^2	2	500
mT9G	mT9G	3.74	179528-30-4	Cytokinins	meta-Topolin-9-glucoside	404.063	-	242.3	-	C18H21N5O6	Positive	[M+H]+	403.149185	y = 0.14867 x + 0.00223	0.99071	1 / x^2	0.1	500
mTR	mTR	4.17	110505-76-5	Cytokinins	meta-Topolin riboside	374.09	-	242.1	-	C17H19N5O5	Positive	[M+H]+	373.13862	y = 0.27362 x + 0.00293	0.99004	1 / x^2	0.1	500
oT	oT	4.20	20366-83-0	Cytokinins	ortho-Topolin	242.067	-	136.1	-	C12H11N5O	Positive	[M+H]+	241.09636	y = 0.18060 x + 0.00196	0.99012	1 / x^2	0.1	500
oT9G	oT9G	4.16	160299-96-7	Cytokinins	ortho-Topolin-9-glucoside	404.011	-	136.2	-	C18H21N5O6	Positive	[M+H]+	403.149185	y = 0.11702 x + 5.53518e-4	0.99103	1 / x^2	0.1	500
oTR	oTR	4.56	50868-58-1	Cytokinins	ortho-Topolin riboside	374.065	-	136	-	C17H19N5O5	Positive	[M+H]+	373.13862	y = 0.17993 x + 0.00173	0.99107	1 / x^2	0.1	500
pT	pT	3.50	80054-30-4	Cytokinins	para-Topolin	242.104	-	136.2	-	C12H11N5O	Positive	[M+H]+	241.09636	y = 0.06217 x + 0.00159	0.99804	1 / x	0.2	500
pT9G	pT9G	3.53	1046433-04-8	Cytokinins	4-[[(9-beta-D-Glucopyranosyl-9H-purin-6-yl)amino]methyl]phenol	404.075	-	242.1	-	C18H21N5O6	Positive	[M+H]+	403.149185	y = 0.14426 x + 0.00118	0.9931	1 / x	0.1	500
pTR	pTR	4.02	23666-24-2	Cytokinins	para-Topolin riboside	374.066	-	242.2	-	C17H19N5O5	Positive	[M+H]+	373.13862	y = 0.19210 x + 0.00301	0.99451	1 / x^2	0.1	500
t-CA_1	t-CA	5.62	140-10-3	Salicylic acids	trans-Cinnamic acid	146.8	ko00130,ko00360,ko00940,ko00999,ko01100,ko01110	77.1	C00423	C9H8O2	Negative	[M-H]-	148.05243	y = 235.67156 x + 920.82651	0.99904	1 / x	200	10000
tZ	tZ	1.98	1637-39-4	Cytokinins	trans-Zeatin	220.2	ko00908,ko01100,ko01110,ko04075	136.1	C00371	C10H13N5O	Positive	[M+H]+	219.11201	y = 0.17074 x + 0.00312	0.99961	1 / x	0.1	500
tZ9G	tZ9G	2.03	51255-96-0	Cytokinins	trans-Zeatin-9-glucoside	382	-	220.1	-	C16H23N5O6	Positive	[M+H]+	381.164835	y = 0.07575 x + 0.00454	0.99902	1 / x	1	500
tZOG	tZOG	1.64	56329-06-7	Cytokinins	trans-Zeatin-O-glucoside	382.088	ko00908,ko01110	220.2	C03423	C16H23N5O6	Positive	[M+H]+	381.164835	y = 0.10189 x - 1.35886e-4	0.99948	1 / x	0.2	500
tZR	tZR	3.60	6025-53-2	Cytokinins	trans-Zeatin riboside	352.2	ko00908,ko01110	219.9	C16431	C15H21N5O5	Positive	[M+H]+	351.15427	y = 0.15341 x + 0.00186	0.9957	1 / x^2	0.1	500
tZRMP	tZRMP	1.51	25615-16-1	Cytokinins	9-Ribosyl-trans-zeatin 5'-monophosphate	432	-	220.1	-	C15H22N5O8P	Positive	[M+H]+	431.120602	y = 0.02928 x - 5.28895e-4	0.99495	1 / x	2	500
D6-ABA	D6-ABA	5.36	721948-65-8	IS-Abscisic acids	D6-Abscisic acid	269	-	159	-	C15H14D6O4	Negative	[M-H]-	270.173828	-	-	-	-	-
D5-IAA	D5-IAA	5.08	76937-78-5	IS-Auxins	D5-Indole-3-acetic acid	179	-	135	-	C10H4D5NO2	Negative	[M-H]-	180.094712	-	-	-	-	-
D4-Sa	D4-Sa	5.09	78646-17-0	IS-Salicylic acids	D4-Salicylic acid	141	-	97	-	C7H2D4O3	Negative	[M-H]-	142.056801	-	-	-	-	-
D5-tZ	D5-tZ	1.98	72963-19-0	IS-Cytokinins	D5-trans-Zeatin	225	-	137	-	C10H8D5N5O	Positive	[M+H]+	224.143394	-	-	-	-	-
D2-GA4	D2-GA4	6.22	84693-21-0	IS-Gibberellins	D2-Gibberellic acid	333	-	259	-	C19H22D2O5	Negative	[M-H]-	334.175	-	-	-	-	-
