# Supplementary material for: Integrated multi-omics analysis reveals hormonal and nutrient networks regulating sugarcane tillering
Source: Front Plant Sci. 2026 Apr 20;17:1755625. doi: 10.3389/fpls.2026.1755625 (PMC13136100; doi:10.3389/fpls.2026.1755625)
Supplement: Supplementary file 1 [file DataSheet1.zip › Supplement/Table S2. Relative expression levels of candidate genes validated by RT-qPCR.xlsx]

## Sheet: Sheet1
Gene ID	Sample	qPCR (mean±SE)	TPM (mean±SE)	qPCR mean	TPM mean	Pearson r	Consistency
TRINITY_DN109308_c2_g3	MA_M	1±0.18	1±0.24	1	1	0.984924	High consistency (p < 0.05)
TRINITY_DN109308_c2_g3	MA_T	0.68±0.27	0.62±0.25	0.68	0.62	0.984924	High consistency (p < 0.05)
TRINITY_DN109308_c2_g3	MB_M	1.14±0.07	1.36±0.14	1.14	1.36	0.984924	High consistency (p < 0.05)
TRINITY_DN109308_c2_g3	MB_T	0.57±0.12	0.55±0.17	0.57	0.55	0.984924	High consistency (p < 0.05)
TRINITY_DN109308_c2_g3	SA_M	2.17±0.34	2.55±0.6	2.17	2.55	0.984924	High consistency (p < 0.05)
TRINITY_DN109308_c2_g3	SA_T	1.83±0.03	2.43±0.29	1.83	2.43	0.984924	High consistency (p < 0.05)
TRINITY_DN109308_c2_g3	SB_M	0.86±0.18	0.78±0.21	0.86	0.78	0.984924	High consistency (p < 0.05)
TRINITY_DN109308_c2_g3	SB_T	1.23±0.25	1.2±0.34	1.23	1.2	0.984924	High consistency (p < 0.05)
TRINITY_DN116043_c0_g1	MA_M	1±0.05	1±0.16	1	1	0.722206	Moderate consistency (p < 0.05)
TRINITY_DN116043_c0_g1	MA_T	1±0.06	1.48±0.26	1	1.48	0.722206	Moderate consistency (p < 0.05)
TRINITY_DN116043_c0_g1	MB_M	1.29±0.04	2.2±0.72	1.29	2.2	0.722206	Moderate consistency (p < 0.05)
TRINITY_DN116043_c0_g1	MB_T	1.06±0.12	1.74±0.78	1.06	1.74	0.722206	Moderate consistency (p < 0.05)
TRINITY_DN116043_c0_g1	SA_M	1.35±0.06	2.03±0.26	1.35	2.03	0.722206	Moderate consistency (p < 0.05)
TRINITY_DN116043_c0_g1	SA_T	1.01±0.11	1.68±0.53	1.01	1.68	0.722206	Moderate consistency (p < 0.05)
TRINITY_DN116043_c0_g1	SB_M	1.19±0.11	1.55±0.34	1.19	1.55	0.722206	Moderate consistency (p < 0.05)
TRINITY_DN116043_c0_g1	SB_T	1.08±0.13	1.84±0.54	1.08	1.84	0.722206	Moderate consistency (p < 0.05)
TRINITY_DN85448_c0_g1	MA_M	1±0.12	1±0.05	1	1	0.972633	High consistency (p < 0.05)
TRINITY_DN85448_c0_g1	MA_T	0.59±0.19	0.62±0.21	0.59	0.62	0.972633	High consistency (p < 0.05)
TRINITY_DN85448_c0_g1	MB_M	1.29±0.24	1.24±0.25	1.29	1.24	0.972633	High consistency (p < 0.05)
TRINITY_DN85448_c0_g1	MB_T	1.46±0.11	1.67±0.16	1.46	1.67	0.972633	High consistency (p < 0.05)
TRINITY_DN85448_c0_g1	SA_M	1.57±0.23	1.63±0.15	1.57	1.63	0.972633	High consistency (p < 0.05)
TRINITY_DN85448_c0_g1	SA_T	1.57±0.2	1.67±0.49	1.57	1.67	0.972633	High consistency (p < 0.05)
TRINITY_DN85448_c0_g1	SB_M	1.22±0.37	1.36±0.4	1.22	1.36	0.972633	High consistency (p < 0.05)
TRINITY_DN85448_c0_g1	SB_T	1.45±0.48	1.42±0.46	1.45	1.42	0.972633	High consistency (p < 0.05)
TRINITY_DN92536_c2_g3	MA_M	1±0.05	1±0.08	1	1	0.968719	High consistency (p < 0.05)
TRINITY_DN92536_c2_g3	MA_T	0.77±0.13	0.78±0.25	0.77	0.78	0.968719	High consistency (p < 0.05)
TRINITY_DN92536_c2_g3	MB_M	0.77±0.05	0.63±0.1	0.77	0.63	0.968719	High consistency (p < 0.05)
TRINITY_DN92536_c2_g3	MB_T	0.61±0.16	0.42±0.14	0.61	0.42	0.968719	High consistency (p < 0.05)
TRINITY_DN92536_c2_g3	SA_M	1.11±0.06	1.41±0.2	1.11	1.41	0.968719	High consistency (p < 0.05)
TRINITY_DN92536_c2_g3	SA_T	0.98±0.06	1.19±0.08	0.98	1.19	0.968719	High consistency (p < 0.05)
TRINITY_DN92536_c2_g3	SB_M	0.92±0.01	0.93±0.11	0.92	0.93	0.968719	High consistency (p < 0.05)
TRINITY_DN92536_c2_g3	SB_T	0.73±0.16	0.61±0.22	0.73	0.61	0.968719	High consistency (p < 0.05)
TRINITY_DN118301_c2_g2	MA_M	1±0.08	1±0.09	1	1	0.894941	Moderate consistency (p < 0.05)
TRINITY_DN118301_c2_g2	MA_T	0.87±0.05	0.75±0.09	0.87	0.75	0.894941	Moderate consistency (p < 0.05)
TRINITY_DN118301_c2_g2	MB_M	0.71±0.1	0.28±0.05	0.71	0.28	0.894941	Moderate consistency (p < 0.05)
TRINITY_DN118301_c2_g2	MB_T	1.2±0.2	1.17±0.46	1.2	1.17	0.894941	Moderate consistency (p < 0.05)
TRINITY_DN118301_c2_g2	SA_M	1.16±0.05	0.83±0.11	1.16	0.83	0.894941	Moderate consistency (p < 0.05)
TRINITY_DN118301_c2_g2	SA_T	0.99±0.06	0.69±0.03	0.99	0.69	0.894941	Moderate consistency (p < 0.05)
TRINITY_DN118301_c2_g2	SB_M	1.4±0.12	2.19±0.3	1.4	2.19	0.894941	Moderate consistency (p < 0.05)
TRINITY_DN118301_c2_g2	SB_T	0.84±0.17	0.65±0.31	0.84	0.65	0.894941	Moderate consistency (p < 0.05)
TRINITY_DN121150_c0_g3	MA_M	1±0.23	1±0.37	1	1	0.965304	High consistency (p < 0.05)
TRINITY_DN121150_c0_g3	MA_T	1.1±0.23	1.19±0.14	1.1	1.19	0.965304	High consistency (p < 0.05)
TRINITY_DN121150_c0_g3	MB_M	2.07±0.08	3.25±0.46	2.07	3.25	0.965304	High consistency (p < 0.05)
TRINITY_DN121150_c0_g3	MB_T	1.9±0.1	2.52±0.1	1.9	2.52	0.965304	High consistency (p < 0.05)
TRINITY_DN121150_c0_g3	SA_M	1.51±0.08	2.01±0.09	1.51	2.01	0.965304	High consistency (p < 0.05)
TRINITY_DN121150_c0_g3	SA_T	1.37±0.2	1.51±0.29	1.37	1.51	0.965304	High consistency (p < 0.05)
TRINITY_DN121150_c0_g3	SB_M	1.41±0.16	2.09±0.42	1.41	2.09	0.965304	High consistency (p < 0.05)
TRINITY_DN121150_c0_g3	SB_T	1.63±0.04	2.01±0.31	1.63	2.01	0.965304	High consistency (p < 0.05)
TRINITY_DN118967_c3_g5	MA_M	1±0.09	1±0.12	1	1	0.443063	Low or no consistency
TRINITY_DN118967_c3_g5	MA_T	1.25±0.13	1.22±0.2	1.25	1.22	0.443063	Low or no consistency
TRINITY_DN118967_c3_g5	MB_M	1.05±0.05	1.5±0.1	1.05	1.5	0.443063	Low or no consistency
TRINITY_DN118967_c3_g5	MB_T	1.3±0.03	1.41±0.14	1.3	1.41	0.443063	Low or no consistency
TRINITY_DN118967_c3_g5	SA_M	1.21±0.13	1.34±0.02	1.21	1.34	0.443063	Low or no consistency
TRINITY_DN118967_c3_g5	SA_T	1.04±0.06	1.23±0.1	1.04	1.23	0.443063	Low or no consistency
TRINITY_DN118967_c3_g5	SB_M	1.03±0.05	1.08±0.05	1.03	1.08	0.443063	Low or no consistency
TRINITY_DN118967_c3_g5	SB_T	1.26±0.08	1.26±0.16	1.26	1.26	0.443063	Low or no consistency
TRINITY_DN85776_c0_g1	MA_M	1±0.4	1±1	1	1	0.214513	Low or no consistency
TRINITY_DN85776_c0_g1	MA_T	1.32±0.39	1.26±1.26	1.32	1.26	0.214513	Low or no consistency
TRINITY_DN85776_c0_g1	MB_M	0.37±0.15	0±0	0.37	0	0.214513	Low or no consistency
TRINITY_DN85776_c0_g1	MB_T	1.07±0.5	0±0	1.07	0	0.214513	Low or no consistency
TRINITY_DN85776_c0_g1	SA_M	1.49±0.35	0±0	1.49	0	0.214513	Low or no consistency
TRINITY_DN85776_c0_g1	SA_T	1.22±0.44	0±0	1.22	0	0.214513	Low or no consistency
TRINITY_DN85776_c0_g1	SB_M	2.98±1.08	0±0	2.98	0	0.214513	Low or no consistency
TRINITY_DN85776_c0_g1	SB_T	3.39±1.67	1.04±1.04	3.39	1.04	0.214513	Low or no consistency
TRINITY_DN100351_c0_g1	MA_M	1±0.12	1±0.19	1	1	0.783069	Moderate consistency (p < 0.05)
TRINITY_DN100351_c0_g1	MA_T	0.44±0.2	0.38±0.18	0.44	0.38	0.783069	Moderate consistency (p < 0.05)
TRINITY_DN100351_c0_g1	MB_M	0.78±0.02	0.72±0.04	0.78	0.72	0.783069	Moderate consistency (p < 0.05)
TRINITY_DN100351_c0_g1	MB_T	0.84±0.39	1.41±0.98	0.84	1.41	0.783069	Moderate consistency (p < 0.05)
TRINITY_DN100351_c0_g1	SA_M	0.91±0.09	1.06±0.19	0.91	1.06	0.783069	Moderate consistency (p < 0.05)
TRINITY_DN100351_c0_g1	SA_T	1.02±0.18	1.47±0.53	1.02	1.47	0.783069	Moderate consistency (p < 0.05)
TRINITY_DN100351_c0_g1	SB_M	0.66±0.06	0.65±0.09	0.66	0.65	0.783069	Moderate consistency (p < 0.05)
TRINITY_DN100351_c0_g1	SB_T	0.86±0.39	1.46±0.75	0.86	1.46	0.783069	Moderate consistency (p < 0.05)
TRINITY_DN119769_c0_g1	MA_M	1±0.09	1±0.23	1	1	0.950926	High consistency (p < 0.05)
TRINITY_DN119769_c0_g1	MA_T	0.62±0.2	0.48±0.18	0.62	0.48	0.950926	High consistency (p < 0.05)
TRINITY_DN119769_c0_g1	MB_M	0.86±0.1	0.6±0.08	0.86	0.6	0.950926	High consistency (p < 0.05)
TRINITY_DN119769_c0_g1	MB_T	1.24±0.06	1.36±0.04	1.24	1.36	0.950926	High consistency (p < 0.05)
TRINITY_DN119769_c0_g1	SA_M	1.03±0.08	1.03±0.02	1.03	1.03	0.950926	High consistency (p < 0.05)
TRINITY_DN119769_c0_g1	SA_T	1.31±0.14	1.43±0.26	1.31	1.43	0.950926	High consistency (p < 0.05)
TRINITY_DN119769_c0_g1	SB_M	1.27±0.08	1.74±0.38	1.27	1.74	0.950926	High consistency (p < 0.05)
TRINITY_DN119769_c0_g1	SB_T	0.82±0.03	0.67±0.03	0.82	0.67	0.950926	High consistency (p < 0.05)
TRINITY_DN116815_c0_g3	MA_M	1±0.04	1±0.02	1	1	0.879692	Moderate consistency (p < 0.05)
TRINITY_DN116815_c0_g3	MA_T	1.01±0.11	0.77±0.24	1.01	0.77	0.879692	Moderate consistency (p < 0.05)
TRINITY_DN116815_c0_g3	MB_M	0.73±0.14	0.37±0.12	0.73	0.37	0.879692	Moderate consistency (p < 0.05)
TRINITY_DN116815_c0_g3	MB_T	0.87±0.1	0.43±0.09	0.87	0.43	0.879692	Moderate consistency (p < 0.05)
TRINITY_DN116815_c0_g3	SA_M	0.87±0.07	0.66±0.02	0.87	0.66	0.879692	Moderate consistency (p < 0.05)
TRINITY_DN116815_c0_g3	SA_T	0.92±0.08	0.67±0.07	0.92	0.67	0.879692	Moderate consistency (p < 0.05)
TRINITY_DN116815_c0_g3	SB_M	0.88±0.05	0.46±0.02	0.88	0.46	0.879692	Moderate consistency (p < 0.05)
TRINITY_DN116815_c0_g3	SB_T	0.57±0.06	0.2±0.05	0.57	0.2	0.879692	Moderate consistency (p < 0.05)
TRINITY_DN109828_c0_g2	MA_M	1±0.19	1±0.24	1	1	0.872744	Moderate consistency (p < 0.05)
TRINITY_DN109828_c0_g2	MA_T	1.36±0.52	1.81±0.72	1.36	1.81	0.872744	Moderate consistency (p < 0.05)
TRINITY_DN109828_c0_g2	MB_M	0.58±0.19	0.69±0.28	0.58	0.69	0.872744	Moderate consistency (p < 0.05)
TRINITY_DN109828_c0_g2	MB_T	1.74±0.56	2.41±0.96	1.74	2.41	0.872744	Moderate consistency (p < 0.05)
TRINITY_DN109828_c0_g2	SA_M	1.23±0.19	1.82±0.47	1.23	1.82	0.872744	Moderate consistency (p < 0.05)
TRINITY_DN109828_c0_g2	SA_T	1.35±0.32	1.74±0.51	1.35	1.74	0.872744	Moderate consistency (p < 0.05)
TRINITY_DN109828_c0_g2	SB_M	2.12±0.53	3.21±0.89	2.12	3.21	0.872744	Moderate consistency (p < 0.05)
TRINITY_DN109828_c0_g2	SB_T	1.14±0.69	2.55±2.1	1.14	2.55	0.872744	Moderate consistency (p < 0.05)
TRINITY_DN104092_c1_g1	MA_M	1±0.64	1±0.67	1	1	0.995903	High consistency (p < 0.05)
TRINITY_DN104092_c1_g1	MA_T	0.47±0.2	0.45±0.18	0.47	0.45	0.995903	High consistency (p < 0.05)
TRINITY_DN104092_c1_g1	MB_M	0.2±0.13	0.18±0.12	0.2	0.18	0.995903	High consistency (p < 0.05)
TRINITY_DN104092_c1_g1	MB_T	0.09±0.07	0.08±0.06	0.09	0.08	0.995903	High consistency (p < 0.05)
TRINITY_DN104092_c1_g1	SA_M	0.26±0.23	0.21±0.19	0.26	0.21	0.995903	High consistency (p < 0.05)
TRINITY_DN104092_c1_g1	SA_T	0.06±0.02	0.07±0.03	0.06	0.07	0.995903	High consistency (p < 0.05)
TRINITY_DN104092_c1_g1	SB_M	1.29±0.97	1.15±0.86	1.29	1.15	0.995903	High consistency (p < 0.05)
TRINITY_DN104092_c1_g1	SB_T	0.27±0.18	0.29±0.2	0.27	0.29	0.995903	High consistency (p < 0.05)
TRINITY_DN122766_c2_g1	MA_M	1±0.09	1±0.1	1	1	0.993912	High consistency (p < 0.05)
TRINITY_DN122766_c2_g1	MA_T	0.58±0.33	0.46±0.25	0.58	0.46	0.993912	High consistency (p < 0.05)
TRINITY_DN122766_c2_g1	MB_M	1.43±0.52	1.21±0.45	1.43	1.21	0.993912	High consistency (p < 0.05)
TRINITY_DN122766_c2_g1	MB_T	1.25±0.66	1.08±0.57	1.25	1.08	0.993912	High consistency (p < 0.05)
TRINITY_DN122766_c2_g1	SA_M	2.5±1.73	2.09±1.37	2.5	2.09	0.993912	High consistency (p < 0.05)
TRINITY_DN122766_c2_g1	SA_T	1.82±0.46	1.54±0.49	1.82	1.54	0.993912	High consistency (p < 0.05)
TRINITY_DN122766_c2_g1	SB_M	0.89±0.19	0.79±0.17	0.89	0.79	0.993912	High consistency (p < 0.05)
TRINITY_DN122766_c2_g1	SB_T	0.99±0.27	0.88±0.17	0.99	0.88	0.993912	High consistency (p < 0.05)
TRINITY_DN91164_c0_g2	MA_M	1±0.36	1±0.28	1	1	0.998894	High consistency (p < 0.05)
TRINITY_DN91164_c0_g2	MA_T	0.55±0.18	0.51±0.16	0.55	0.51	0.998894	High consistency (p < 0.05)
TRINITY_DN91164_c0_g2	MB_M	0.08±0.05	0.08±0.05	0.08	0.08	0.998894	High consistency (p < 0.05)
TRINITY_DN91164_c0_g2	MB_T	0.14±0.14	0.15±0.15	0.14	0.15	0.998894	High consistency (p < 0.05)
TRINITY_DN91164_c0_g2	SA_M	0.06±0.01	0.08±0.01	0.06	0.08	0.998894	High consistency (p < 0.05)
TRINITY_DN91164_c0_g2	SA_T	0.08±0.02	0.09±0.02	0.08	0.09	0.998894	High consistency (p < 0.05)
TRINITY_DN91164_c0_g2	SB_M	0±0	0±0	0	0	0.998894	High consistency (p < 0.05)
TRINITY_DN91164_c0_g2	SB_T	0.07±0.04	0.08±0.06	0.07	0.08	0.998894	High consistency (p < 0.05)
TRINITY_DN119118_c1_g1	MA_M	1±0.43	1±0.42	1	1	0.995423	High consistency (p < 0.05)
TRINITY_DN119118_c1_g1	MA_T	1.5±0.44	1.72±0.57	1.5	1.72	0.995423	High consistency (p < 0.05)
TRINITY_DN119118_c1_g1	MB_M	0.97±0.1	1.15±0.13	0.97	1.15	0.995423	High consistency (p < 0.05)
TRINITY_DN119118_c1_g1	MB_T	0.29±0.07	0.29±0.06	0.29	0.29	0.995423	High consistency (p < 0.05)
TRINITY_DN119118_c1_g1	SA_M	0.23±0.03	0.22±0.03	0.23	0.22	0.995423	High consistency (p < 0.05)
TRINITY_DN119118_c1_g1	SA_T	0.19±0.05	0.21±0.04	0.19	0.21	0.995423	High consistency (p < 0.05)
TRINITY_DN119118_c1_g1	SB_M	0.23±0.05	0.24±0.05	0.23	0.24	0.995423	High consistency (p < 0.05)
TRINITY_DN119118_c1_g1	SB_T	0.52±0.11	0.55±0.15	0.52	0.55	0.995423	High consistency (p < 0.05)
TRINITY_DN98143_c0_g2	MA_M	1±0.18	1±0.13	1	1	0.996167	High consistency (p < 0.05)
TRINITY_DN98143_c0_g2	MA_T	0.66±0.21	0.59±0.21	0.66	0.59	0.996167	High consistency (p < 0.05)
TRINITY_DN98143_c0_g2	MB_M	0.27±0.13	0.26±0.1	0.27	0.26	0.996167	High consistency (p < 0.05)
TRINITY_DN98143_c0_g2	MB_T	0.32±0.09	0.3±0.11	0.32	0.3	0.996167	High consistency (p < 0.05)
TRINITY_DN98143_c0_g2	SA_M	0.05±0.05	0.04±0.04	0.05	0.04	0.996167	High consistency (p < 0.05)
TRINITY_DN98143_c0_g2	SA_T	0.07±0.04	0.08±0.04	0.07	0.08	0.996167	High consistency (p < 0.05)
TRINITY_DN98143_c0_g2	SB_M	0.28±0.12	0.31±0.12	0.28	0.31	0.996167	High consistency (p < 0.05)
TRINITY_DN98143_c0_g2	SB_T	0.2±0.05	0.2±0.04	0.2	0.2	0.996167	High consistency (p < 0.05)
TRINITY_DN89112_c0_g1	MA_M	1±0.56	1±0.59	1	1	0.994838	High consistency (p < 0.05)
TRINITY_DN89112_c0_g1	MA_T	0.57±0.17	0.6±0.18	0.57	0.6	0.994838	High consistency (p < 0.05)
TRINITY_DN89112_c0_g1	MB_M	0.42±0.15	0.45±0.17	0.42	0.45	0.994838	High consistency (p < 0.05)
TRINITY_DN89112_c0_g1	MB_T	0.65±0.59	0.73±0.64	0.65	0.73	0.994838	High consistency (p < 0.05)
TRINITY_DN89112_c0_g1	SA_M	0.36±0.24	0.36±0.23	0.36	0.36	0.994838	High consistency (p < 0.05)
TRINITY_DN89112_c0_g1	SA_T	0.15±0.07	0.19±0.1	0.15	0.19	0.994838	High consistency (p < 0.05)
TRINITY_DN89112_c0_g1	SB_M	0.15±0.06	0.16±0.05	0.15	0.16	0.994838	High consistency (p < 0.05)
TRINITY_DN89112_c0_g1	SB_T	0.69±0.28	0.76±0.31	0.69	0.76	0.994838	High consistency (p < 0.05)
TRINITY_DN92262_c1_g1	MA_M	1±0.32	1±0.35	1	1	0.98909	High consistency (p < 0.05)
TRINITY_DN92262_c1_g1	MA_T	3.97±1.76	4.51±2.31	3.97	4.51	0.98909	High consistency (p < 0.05)
TRINITY_DN92262_c1_g1	MB_M	1.31±0.58	1.32±0.63	1.31	1.32	0.98909	High consistency (p < 0.05)
TRINITY_DN92262_c1_g1	MB_T	8.9±3.54	7.95±2.97	8.9	7.95	0.98909	High consistency (p < 0.05)
TRINITY_DN92262_c1_g1	SA_M	0.46±0.29	0.51±0.34	0.46	0.51	0.98909	High consistency (p < 0.05)
TRINITY_DN92262_c1_g1	SA_T	2.94±0.56	2.99±0.62	2.94	2.99	0.98909	High consistency (p < 0.05)
TRINITY_DN92262_c1_g1	SB_M	1.04±0.75	1.05±0.74	1.04	1.05	0.98909	High consistency (p < 0.05)
TRINITY_DN92262_c1_g1	SB_T	2.75±2.2	3.29±2.7	2.75	3.29	0.98909	High consistency (p < 0.05)
