# Supplementary material for: Integrated multi-omics analysis reveals hormonal and nutrient networks regulating sugarcane tillering
Source: Front Plant Sci. 2026 Apr 20;17:1755625. doi: 10.3389/fpls.2026.1755625 (PMC13136100; doi:10.3389/fpls.2026.1755625)
Supplement: Supplementary file 1 [file DataSheet1.zip › Supplement/Table S3. Significantly enriched KEGG pathways of DEGs between different sugarcane varieties and tissues.xlsx]

## Sheet: Table S3 Significantly enriched
Group	id	Description	Significant	Annotated	Pvalue	Qvalue	Regulation Status
MA_M_vs_MA_T	ko04062	Chemokine signaling pathway	61/1755	458/52703	4.56e-20	7.88e-18	Down
MA_M_vs_MA_T	ko04380	Osteoclast differentiation	51/1755	381/52703	4.21e-17	3.64e-15	Down
MA_M_vs_MA_T	ko04650	Natural killer cell mediated cytotoxicity	41/1755	302/52703	3.05e-14	1.75e-12	Down
MA_M_vs_MA_T	ko04926	Relaxin signaling pathway	42/1755	344/52703	5.7e-13	2.46e-11	Down
MA_M_vs_MA_T	ko04151	PI3K-Akt signaling pathway	101/1755	1429/52703	1.67e-12	5.78e-11	Down
MA_M_vs_MA_T	ko04611	Platelet activation	49/1755	479/52703	5.43e-12	1.56e-10	Down
MA_M_vs_MA_T	ko04261	Adrenergic signaling in cardiomyocytes	57/1755	618/52703	7.12e-12	1.76e-10	Down
MA_M_vs_MA_T	ko04725	Cholinergic synapse	33/1755	247/52703	1.48e-11	3.19e-10	Down
MA_M_vs_MA_T	ko04935	Growth hormone synthesis, secretion and action	43/1755	404/52703	2.98e-11	5.71e-10	Down
MA_M_vs_MA_T	ko04662	B cell receptor signaling pathway	35/1755	291/52703	7.19e-11	1.24e-09	Down
MA_M_vs_MA_T	ko04728	Dopaminergic synapse	49/1755	521/52703	1.06e-10	1.67e-09	Down
MA_M_vs_MA_T	ko04670	Leukocyte transendothelial migration	43/1755	432/52703	2.52e-10	3.62e-09	Down
MA_M_vs_MA_T	ko04664	Fc epsilon RI signaling pathway	28/1755	205/52703	2.99e-10	3.98e-09	Down
MA_M_vs_MA_T	ko04630	JAK-STAT signaling pathway	35/1755	314/52703	5.79e-10	7.14e-09	Down
MA_M_vs_MA_T	ko04510	Focal adhesion	65/1755	866/52703	1.55e-09	1.79e-08	Down
MA_M_vs_MA_T	ko04014	Ras signaling pathway	56/1755	700/52703	2.24e-09	2.41e-08	Down
MA_M_vs_MA_T	ko04660	T cell receptor signaling pathway	47/1755	536/52703	2.48e-09	2.52e-08	Down
MA_M_vs_MA_T	ko04142	Lysosome	71/1755	1016/52703	5.53e-09	5.31e-08	Down
MA_M_vs_MA_T	ko04919	Thyroid hormone signaling pathway	61/1755	822/52703	7.49e-09	6.81e-08	Down
MA_M_vs_MA_T	ko04015	Rap1 signaling pathway	57/1755	760/52703	1.6e-08	1.38e-07	Down
MA_M_vs_MA_T	ko04012	ErbB signaling pathway	30/1755	277/52703	1.85e-08	1.52e-07	Down
MA_M_vs_MA_T	ko04218	Cellular senescence	60/1755	826/52703	2.14e-08	1.68e-07	Down
MA_M_vs_MA_T	ko04666	Fc gamma R-mediated phagocytosis	44/1755	520/52703	2.27e-08	1.7e-07	Down
MA_M_vs_MA_T	ko04911	Insulin secretion	24/1755	193/52703	3.47e-08	2.5e-07	Down
MA_M_vs_MA_T	ko04270	Vascular smooth muscle contraction	37/1755	418/52703	9.37e-08	6.47e-07	Down
MA_M_vs_MA_T	ko04625	C-type lectin receptor signaling pathway	36/1755	402/52703	1.04e-07	6.92e-07	Down
MA_M_vs_MA_T	ko04145	Phagosome	76/1755	1226/52703	2.26e-07	1.45e-06	Down
MA_M_vs_MA_T	ko04713	Circadian entrainment	26/1755	245/52703	2.39e-07	1.47e-06	Down
MA_M_vs_MA_T	ko04929	GnRH secretion	20/1755	155/52703	2.56e-07	1.48e-06	Down
MA_M_vs_MA_T	ko04810	Regulation of actin cytoskeleton	66/1755	1014/52703	2.57e-07	1.48e-06	Down
MA_M_vs_MA_T	ko04024	cAMP signaling pathway	53/1755	748/52703	3.03e-07	1.69e-06	Down
MA_M_vs_MA_T	ko04750	Inflammatory mediator regulation of TRP channels	29/1755	298/52703	3.17e-07	1.71e-06	Down
MA_M_vs_MA_T	ko04726	Serotonergic synapse	23/1755	212/52703	7.86e-07	4.11e-06	Down
MA_M_vs_MA_T	ko04720	Long-term potentiation	31/1755	349/52703	9.24e-07	4.47e-06	Down
MA_M_vs_MA_T	ko04730	Long-term depression	23/1755	214/52703	9.26e-07	4.47e-06	Down
MA_M_vs_MA_T	ko04928	Parathyroid hormone synthesis, secretion and action	32/1755	367/52703	9.32e-07	4.47e-06	Down
MA_M_vs_MA_T	ko04613	Neutrophil extracellular trap formation	40/1755	531/52703	1.89e-06	8.81e-06	Down
MA_M_vs_MA_T	ko04659	Th17 cell differentiation	32/1755	380/52703	1.97e-06	8.94e-06	Down
MA_M_vs_MA_T	ko04114	Oocyte meiosis	59/1755	929/52703	2.36e-06	1.04e-05	Down
MA_M_vs_MA_T	ko04022	cGMP-PKG signaling pathway	49/1755	737/52703	4.88e-06	2.11e-05	Down
MA_M_vs_MA_T	ko04971	Gastric acid secretion	28/1755	325/52703	5.45e-06	2.29e-05	Down
MA_M_vs_MA_T	ko04217	Necroptosis	50/1755	763/52703	5.83e-06	2.39e-05	Down
MA_M_vs_MA_T	ko04371	Apelin signaling pathway	39/1755	538/52703	6.24e-06	2.47e-05	Down
MA_M_vs_MA_T	ko04540	Gap junction	34/1755	440/52703	6.3e-06	2.47e-05	Down
MA_M_vs_MA_T	ko04144	Endocytosis	91/1755	1697/52703	7.13e-06	2.74e-05	Down
MA_M_vs_MA_T	ko04925	Aldosterone synthesis and secretion	27/1755	314/52703	8.23e-06	3.09e-05	Down
MA_M_vs_MA_T	ko04917	Prolactin signaling pathway	24/1755	261/52703	8.4e-06	3.09e-05	Down
MA_M_vs_MA_T	ko04668	TNF signaling pathway	29/1755	358/52703	1.22e-05	4.38e-05	Down
MA_M_vs_MA_T	ko04916	Melanogenesis	27/1755	324/52703	1.45e-05	5.1e-05	Down
MA_M_vs_MA_T	ko04072	Phospholipase D signaling pathway	42/1755	622/52703	1.56e-05	5.4e-05	Down
MA_M_vs_MA_T	ko04921	Oxytocin signaling pathway	48/1755	751/52703	1.69e-05	5.68e-05	Down
MA_M_vs_MA_T	ko04071	Sphingolipid signaling pathway	47/1755	730/52703	1.71e-05	5.68e-05	Down
MA_M_vs_MA_T	ko04912	GnRH signaling pathway	33/1755	444/52703	1.89e-05	6.16e-05	Down
MA_M_vs_MA_T	ko04210	Apoptosis	52/1755	845/52703	2.13e-05	6.82e-05	Down
MA_M_vs_MA_T	ko04914	Progesterone-mediated oocyte maturation	35/1755	489/52703	2.37e-05	7.43e-05	Down
MA_M_vs_MA_T	ko04110	Cell cycle	68/1755	1213/52703	2.62e-05	8.09e-05	Down
MA_M_vs_MA_T	ko04658	Th1 and Th2 cell differentiation	23/1755	262/52703	2.69e-05	8.15e-05	Down
MA_M_vs_MA_T	ko04066	HIF-1 signaling pathway	53/1755	882/52703	3.37e-05	0.000100212	Down
MA_M_vs_MA_T	ko04722	Neurotrophin signaling pathway	52/1755	861/52703	3.49e-05	0.000102052	Down
MA_M_vs_MA_T	ko04910	Insulin signaling pathway	56/1755	957/52703	4.23e-05	0.000120231	Down
MA_M_vs_MA_T	ko04010	MAPK signaling pathway	70/1755	1279/52703	4.25e-05	0.000120231	Down
MA_M_vs_MA_T	ko04360	Axon guidance	41/1755	631/52703	4.67e-05	0.000130082	Down
MA_M_vs_MA_T	ko04814	Motor proteins	40/1755	615/52703	5.62e-05	0.000153996	Down
MA_M_vs_MA_T	ko04370	VEGF signaling pathway	22/1755	260/52703	6.9e-05	0.000186065	Down
MA_M_vs_MA_T	ko04150	mTOR signaling pathway	54/1755	933/52703	7.62e-05	0.000202315	Down
MA_M_vs_MA_T	ko04061	Viral protein interaction with cytokine and cytokine receptor	10/1755	68/52703	8.19e-05	0.000214106	Down
MA_M_vs_MA_T	ko04390	Hippo signaling pathway	43/1755	700/52703	0.000109927	0.000283237	Down
MA_M_vs_MA_T	ko04514	Cell adhesion molecules	19/1755	217/52703	0.000134295	0.000340935	Down
MA_M_vs_MA_T	ko04141	Protein processing in endoplasmic reticulum	101/1755	2093/52703	0.000144733	0.000362109	Down
MA_M_vs_MA_T	ko04970	Salivary secretion	23/1755	295/52703	0.00016333	0.000399243	Down
MA_M_vs_MA_T	ko03015	mRNA surveillance pathway	52/1755	916/52703	0.000164201	0.000399243	Down
MA_M_vs_MA_T	ko04640	Hematopoietic cell lineage	12/1755	104/52703	0.000183345	0.000439599	Down
MA_M_vs_MA_T	ko04140	Autophagy - animal	49/1755	864/52703	0.000255012	0.000603057	Down
MA_M_vs_MA_T	ko03040	Spliceosome	82/1755	1654/52703	0.000262597	0.000612603	Down
MA_M_vs_MA_T	ko04740	Olfactory transduction	13/1755	125/52703	0.000285731	0.000657682	Down
MA_M_vs_MA_T	ko04020	Calcium signaling pathway	40/1755	667/52703	0.000304042	0.000688194	Down
MA_M_vs_MA_T	ko04550	Signaling pathways regulating pluripotency of stem cells	25/1755	348/52703	0.00030696	0.000688194	Down
MA_M_vs_MA_T	ko04310	Wnt signaling pathway	42/1755	721/52703	0.000396673	0.000877927	Down
MA_M_vs_MA_T	ko04621	NOD-like receptor signaling pathway	52/1755	956/52703	0.000447304	0.000977453	Down
MA_M_vs_MA_T	ko04260	Cardiac muscle contraction	41/1755	709/52703	0.000533178	0.00114631	Down
MA_M_vs_MA_T	ko04962	Vasopressin-regulated water reabsorption	21/1755	281/52703	0.000537854	0.00114631	Down
MA_M_vs_MA_T	ko04060	Cytokine-cytokine receptor interaction	17/1755	206/52703	0.000584827	0.00123121	Down
MA_M_vs_MA_T	ko04115	p53 signaling pathway	25/1755	366/52703	0.000642658	0.00133666	Down
MA_M_vs_MA_T	ko04330	Notch signaling pathway	19/1755	248/52703	0.000717536	0.00147463	Down
MA_M_vs_MA_T	ko04727	GABAergic synapse	24/1755	354/52703	0.000903329	0.00183463	Down
MA_M_vs_MA_T	ko04915	Estrogen signaling pathway	40/1755	714/52703	0.00112185	0.00225194	Down
MA_M_vs_MA_T	ko04927	Cortisol synthesis and secretion	16/1755	202/52703	0.00128877	0.00255727	Down
MA_M_vs_MA_T	ko04113	Meiosis - yeast	36/1755	629/52703	0.00134089	0.00260406	Down
MA_M_vs_MA_T	ko04068	FoxO signaling pathway	43/1755	791/52703	0.00134252	0.00260406	Down
MA_M_vs_MA_T	ko04961	Endocrine and other factor-regulated calcium reabsorption	18/1755	243/52703	0.00142868	0.00274039	Down
MA_M_vs_MA_T	ko04972	Pancreatic secretion	26/1755	411/52703	0.00153307	0.00290831	Down
MA_M_vs_MA_T	ko04918	Thyroid hormone synthesis	26/1755	414/52703	0.00169582	0.00318209	Down
MA_M_vs_MA_T	ko00514	Other types of O-glycan biosynthesis	11/1755	117/52703	0.00186907	0.00346947	Down
MA_M_vs_MA_T	ko04520	Adherens junction	30/1755	507/52703	0.00197036	0.00361858	Down
MA_M_vs_MA_T	ko04723	Retrograde endocannabinoid signaling	49/1755	952/52703	0.00201511	0.00366181	Down
MA_M_vs_MA_T	ko04724	Glutamatergic synapse	27/1755	455/52703	0.00308346	0.00554482	Down
MA_M_vs_MA_T	ko04920	Adipocytokine signaling pathway	23/1755	375/52703	0.00403569	0.00718235	Down
MA_M_vs_MA_T	ko04960	Aldosterone-regulated sodium reabsorption	11/1755	130/52703	0.0042448	0.00747088	Down
MA_M_vs_MA_T	ko04923	Regulation of lipolysis in adipocytes	13/1755	168/52703	0.00428436	0.00747088	Down
MA_M_vs_MA_T	ko04530	Tight junction	48/1755	967/52703	0.00441833	0.00758537	Down
MA_M_vs_MA_T	ko04657	IL-17 signaling pathway	22/1755	356/52703	0.00443791	0.00758537	Down
MA_M_vs_MA_T	ko04620	Toll-like receptor signaling pathway	29/1755	519/52703	0.00516116	0.0087351	Down
MA_M_vs_MA_T	ko04973	Carbohydrate digestion and absorption	14/1755	194/52703	0.00575044	0.00963794	Down
MA_M_vs_MA_T	ko04964	Proximal tubule bicarbonate reclamation	9/1755	100/52703	0.00623415	0.0103482	Down
MA_M_vs_MA_T	ko04745	Phototransduction - fly	14/1755	205/52703	0.00916417	0.0150669	Down
MA_M_vs_MA_T	ko04120	Ubiquitin mediated proteolysis	66/1755	1472/52703	0.00972479	0.0157239	Down
MA_M_vs_MA_T	ko04064	NF-kappa B signaling pathway	29/1755	545/52703	0.00980346	0.0157239	Down
MA_M_vs_MA_T	ko04922	Glucagon signaling pathway	40/1755	812/52703	0.00983702	0.0157239	Down
MA_M_vs_MA_T	ko04215	Apoptosis - multiple species	11/1755	146/52703	0.00993074	0.0157281	Down
MA_M_vs_MA_T	ko03050	Proteasome	38/1755	780/52703	0.0136433	0.0214115	Down
MA_M_vs_MA_T	ko04742	Taste transduction	6/1755	61/52703	0.0157968	0.0245678	Down
MA_M_vs_MA_T	ko04350	TGF-beta signaling pathway	27/1755	519/52703	0.0160978	0.0248124	Down
MA_M_vs_MA_T	ko04152	AMPK signaling pathway	49/1755	1071/52703	0.0168544	0.0257487	Down
MA_M_vs_MA_T	ko04512	ECM-receptor interaction	15/1755	248/52703	0.0198704	0.029881	Down
MA_M_vs_MA_T	ko04976	Bile secretion	17/1755	293/52703	0.0199055	0.029881	Down
MA_M_vs_MA_T	ko04211	Longevity regulating pathway	33/1755	682/52703	0.0221787	0.0330063	Down
MA_M_vs_MA_T	ko04137	Mitophagy - animal	26/1755	522/52703	0.0287023	0.0423497	Down
MA_M_vs_MA_T	ko04138	Autophagy - yeast	28/1755	579/52703	0.0331252	0.0484614	Down
MA_M_vs_MA_T	ko00062	Fatty acid elongation	3/32	270/52703	0.000590834	0.0131347	UP
MA_M_vs_MA_T	ko04075	Plant hormone signal transduction	4/32	692/52703	0.000791149	0.0131347	UP
MA_M_vs_MA_T	ko04016	MAPK signaling pathway - plant	4/32	745/52703	0.00103983	0.0131347	UP
MA_M_vs_MA_T	ko04626	Plant-pathogen interaction	4/32	980/52703	0.00282362	0.0258401	UP
MA_M_vs_MA_T	ko00500	Starch and sucrose metabolism	4/32	1033/52703	0.00340946	0.0258401	UP
MA_M_vs_SA_M	ko03010	Ribosome	205/1234	4810/52703	2.76e-17	6.56e-15	DOWN
MA_M_vs_SA_M	ko03008	Ribosome biogenesis in eukaryotes	59/1234	891/52703	1.56e-12	1.86e-10	DOWN
MA_M_vs_SA_M	ko00970	Aminoacyl-tRNA biosynthesis	48/1234	746/52703	4.89e-10	3.88e-08	DOWN
MA_M_vs_SA_M	ko00230	Purine metabolism	53/1234	1063/52703	3.17e-07	1.71e-05	DOWN
MA_M_vs_SA_M	ko00261	Monobactam biosynthesis	12/1234	80/52703	3.58e-07	1.71e-05	DOWN
MA_M_vs_SA_M	ko04112	Cell cycle - Caulobacter	15/1234	133/52703	5.92e-07	2.35e-05	DOWN
MA_M_vs_SA_M	ko00240	Pyrimidine metabolism	33/1234	565/52703	2.06e-06	7e-05	DOWN
MA_M_vs_SA_M	ko03070	Bacterial secretion system	15/1234	169/52703	1.18e-05	0.000351333	DOWN
MA_M_vs_SA_M	ko00300	Lysine biosynthesis	13/1234	140/52703	2.76e-05	0.000729257	DOWN
MA_M_vs_SA_M	ko04340	Hedgehog signaling pathway	21/1234	346/52703	8.2e-05	0.00194994	DOWN
MA_M_vs_SA_M	ko03450	Non-homologous end-joining	10/1234	100/52703	0.000123059	0.00266137	DOWN
MA_M_vs_SA_M	ko03018	RNA degradation	44/1234	1039/52703	0.000147923	0.00293251	DOWN
MA_M_vs_SA_M	ko04341	Hedgehog signaling pathway - fly	22/1234	408/52703	0.000301222	0.00551225	DOWN
MA_M_vs_SA_M	ko00400	Phenylalanine, tyrosine and tryptophan biosynthesis	19/1234	337/52703	0.000439601	0.00746991	DOWN
MA_M_vs_SA_M	ko03060	Protein export	24/1234	482/52703	0.000519572	0.00824024	DOWN
MA_M_vs_SA_M	ko04712	Circadian rhythm - plant	12/1234	171/52703	0.000753011	0.0111961	DOWN
MA_M_vs_SA_M	ko00860	Porphyrin metabolism	20/1234	386/52703	0.000904547	0.0126581	DOWN
MA_M_vs_SA_M	ko00220	Arginine biosynthesis	21/1234	419/52703	0.00103659	0.0136999	DOWN
MA_M_vs_SA_M	ko00402	Benzoxazinoid biosynthesis	3/1234	11/52703	0.00183545	0.0229812	DOWN
MA_M_vs_SA_M	ko03440	Homologous recombination	22/1234	473/52703	0.00204585	0.0243349	DOWN
MA_M_vs_SA_M	ko03020	RNA polymerase	19/1234	398/52703	0.00300326	0.0340219	DOWN
MA_M_vs_SA_M	ko00780	Biotin metabolism	9/1234	130/52703	0.0036308	0.0392612	DOWN
MA_M_vs_SA_M	ko00460	Cyanoamino acid metabolism	16/1234	322/52703	0.00421165	0.0435622	DOWN
MA_M_vs_SA_M	ko03030	DNA replication	23/1234	536/52703	0.0044259	0.0438708	DOWN
MA_M_vs_SA_M	ko00405	Phenazine biosynthesis	3/1234	15/52703	0.00471973	0.0449119	DOWN
MA_M_vs_SA_M	ko00196	Photosynthesis - antenna proteins	34/1191	122/52703	1.86e-27	3.91e-25	UP
MA_M_vs_SA_M	ko00941	Flavonoid biosynthesis	30/1191	179/52703	1.3e-17	1.37e-15	UP
MA_M_vs_SA_M	ko00940	Phenylpropanoid biosynthesis	51/1191	558/52703	5.29e-17	3.71e-15	UP
MA_M_vs_SA_M	ko00902	Monoterpenoid biosynthesis	19/1191	75/52703	4.03e-15	2.12e-13	UP
MA_M_vs_SA_M	ko04075	Plant hormone signal transduction	51/1191	692/52703	2.75e-13	1.16e-11	UP
MA_M_vs_SA_M	ko00910	Nitrogen metabolism	34/1191	334/52703	4.07e-13	1.43e-11	UP
MA_M_vs_SA_M	ko00906	Carotenoid biosynthesis	22/1191	140/52703	1.04e-12	3.13e-11	UP
MA_M_vs_SA_M	ko04712	Circadian rhythm - plant	24/1191	171/52703	1.24e-12	3.25e-11	UP
MA_M_vs_SA_M	ko00945	Stilbenoid, diarylheptanoid and gingerol biosynthesis	19/1191	123/52703	4.9e-11	1.15e-09	UP
MA_M_vs_SA_M	ko00195	Photosynthesis	25/1191	260/52703	1.66e-09	3.49e-08	UP
MA_M_vs_SA_M	ko00960	Tropane, piperidine and pyridine alkaloid biosynthesis	22/1191	217/52703	5.86e-09	1.12e-07	UP
MA_M_vs_SA_M	ko00500	Starch and sucrose metabolism	55/1191	1033/52703	6.81e-09	1.19e-07	UP
MA_M_vs_SA_M	ko00460	Cyanoamino acid metabolism	26/1191	322/52703	3e-08	4.86e-07	UP
MA_M_vs_SA_M	ko04624	Toll and Imd signaling pathway	30/1191	464/52703	3.69e-07	5.54e-06	UP
MA_M_vs_SA_M	ko04213	Longevity regulating pathway - multiple species	42/1191	798/52703	5.5e-07	7.72e-06	UP
MA_M_vs_SA_M	ko00543	Exopolysaccharide biosynthesis	5/1191	9/52703	6.83e-07	8.98e-06	UP
MA_M_vs_SA_M	ko04010	MAPK signaling pathway	56/1191	1279/52703	2.75e-06	3.41e-05	UP
MA_M_vs_SA_M	ko04977	Vitamin digestion and absorption	12/1191	103/52703	3.88e-06	4.54e-05	UP
MA_M_vs_SA_M	ko04710	Circadian rhythm	19/1191	279/52703	2.39e-05	0.000264698	UP
MA_M_vs_SA_M	ko00710	Carbon fixation in photosynthetic organisms	41/1191	916/52703	3.54e-05	0.000372627	UP
MA_M_vs_SA_M	ko04620	Toll-like receptor signaling pathway	27/1191	519/52703	6.71e-05	0.000672379	UP
MA_M_vs_SA_M	ko00073	Cutin, suberine and wax biosynthesis	9/1191	79/52703	7.44e-05	0.000712245	UP
MA_M_vs_SA_M	ko00130	Ubiquinone and other terpenoid-quinone biosynthesis	18/1191	282/52703	8.9e-05	0.000815014	UP
MA_M_vs_SA_M	ko00052	Galactose metabolism	28/1191	559/52703	9.46e-05	0.000829718	UP
MA_M_vs_SA_M	ko00944	Flavone and flavonol biosynthesis	5/1191	23/52703	0.00014011	0.00117988	UP
MA_M_vs_SA_M	ko04915	Estrogen signaling pathway	32/1191	714/52703	0.000238505	0.00193121	UP
MA_M_vs_SA_M	ko04722	Neurotrophin signaling pathway	36/1191	861/52703	0.000376414	0.002935	UP
MA_M_vs_SA_M	ko04727	GABAergic synapse	19/1191	354/52703	0.000521964	0.00392454	UP
MA_M_vs_SA_M	ko00900	Terpenoid backbone biosynthesis	20/1191	385/52703	0.000569024	0.00412399	UP
MA_M_vs_SA_M	ko00860	Porphyrin metabolism	20/1191	386/52703	0.000587668	0.00412399	UP
MA_M_vs_SA_M	ko04724	Glutamatergic synapse	22/1191	455/52703	0.000805547	0.00547061	UP
MA_M_vs_SA_M	ko00561	Glycerolipid metabolism	35/1191	872/52703	0.000920301	0.00605461	UP
MA_M_vs_SA_M	ko00360	Phenylalanine metabolism	18/1191	353/52703	0.00128851	0.00822016	UP
MA_M_vs_SA_M	ko04064	NF-kappa B signaling pathway	24/1191	545/52703	0.00170273	0.0105432	UP
MA_M_vs_SA_M	ko04612	Antigen processing and presentation	29/1191	710/52703	0.00187494	0.0112778	UP
MA_M_vs_SA_M	ko03430	Mismatch repair	19/1191	398/52703	0.00203874	0.0116229	UP
MA_M_vs_SA_M	ko04361	Axon regeneration	20/1191	430/52703	0.00213588	0.0116229	UP
MA_M_vs_SA_M	ko00565	Ether lipid metabolism	13/1191	227/52703	0.00214456	0.0116229	UP
MA_M_vs_SA_M	ko04070	Phosphatidylinositol signaling system	26/1191	619/52703	0.00215314	0.0116229	UP
MA_M_vs_SA_M	ko00401	Novobiocin biosynthesis	5/1191	42/52703	0.0024855	0.0130816	UP
MA_M_vs_SA_M	ko04371	Apelin signaling pathway	23/1191	538/52703	0.00302819	0.0153269	UP
MA_M_vs_SA_M	ko05111	Biofilm formation - Vibrio cholerae	5/1191	44/52703	0.00305772	0.0153269	UP
MA_M_vs_SA_M	ko04626	Plant-pathogen interaction	36/1191	980/52703	0.00344402	0.0168618	UP
MA_M_vs_SA_M	ko00920	Sulfur metabolism	13/1191	241/52703	0.00358384	0.0171476	UP
MA_M_vs_SA_M	ko04921	Oxytocin signaling pathway	29/1191	751/52703	0.00414323	0.0193835	UP
MA_M_vs_SA_M	ko00999	Biosynthesis of various plant secondary metabolites	13/1191	247/52703	0.0044029	0.0201505	UP
MA_M_vs_SA_M	ko00591	Linoleic acid metabolism	8/1191	118/52703	0.00547323	0.0245161	UP
MA_M_vs_SA_M	ko00562	Inositol phosphate metabolism	22/1191	542/52703	0.00665048	0.0286429	UP
MA_M_vs_SA_M	ko04141	Protein processing in endoplasmic reticulum	65/1191	2093/52703	0.00666663	0.0286429	UP
MA_M_vs_SA_M	ko00350	Tyrosine metabolism	21/1191	511/52703	0.00690246	0.028854	UP
MA_M_vs_SA_M	ko02026	Biofilm formation - Escherichia coli	8/1191	123/52703	0.00698989	0.028854	UP
MA_M_vs_SA_M	ko00907	Pinene, camphor and geraniol degradation	4/1191	38/52703	0.0104065	0.0421316	UP
MA_M_vs_SA_M	ko03320	PPAR signaling pathway	28/1191	776/52703	0.0113416	0.0450511	UP
MA_M_vs_SA_M	ko04016	MAPK signaling pathway - plant	27/1191	745/52703	0.0120812	0.0471002	UP
MA_M_vs_SB_M	ko03008	Ribosome biogenesis in eukaryotes	44/947	891/52703	2.67e-09	5.69e-07	Down
MA_M_vs_SB_M	ko00970	Aminoacyl-tRNA biosynthesis	39/947	746/52703	4.58e-09	5.69e-07	Down
MA_M_vs_SB_M	ko03450	Non-homologous end-joining	11/947	100/52703	1.97e-06	0.000163096	Down
MA_M_vs_SB_M	ko04712	Circadian rhythm - plant	14/947	171/52703	2.99e-06	0.000185687	Down
MA_M_vs_SB_M	ko03430	Mismatch repair	21/947	398/52703	1.41e-05	0.000698979	Down
MA_M_vs_SB_M	ko04626	Plant-pathogen interaction	37/947	980/52703	2.49e-05	0.00103012	Down
MA_M_vs_SB_M	ko00261	Monobactam biosynthesis	8/947	80/52703	9.77e-05	0.0034677	Down
MA_M_vs_SB_M	ko03030	DNA replication	23/947	536/52703	0.000135637	0.00415649	Down
MA_M_vs_SB_M	ko03410	Base excision repair	19/947	402/52703	0.000150585	0.00415649	Down
MA_M_vs_SB_M	ko00860	Porphyrin metabolism	18/947	386/52703	0.000261365	0.00649286	Down
MA_M_vs_SB_M	ko03460	Fanconi anemia pathway	20/947	473/52703	0.000434095	0.00980348	Down
MA_M_vs_SB_M	ko00402	Benzoxazinoid biosynthesis	3/947	11/52703	0.000856706	0.0177353	Down
MA_M_vs_SB_M	ko00730	Thiamine metabolism	11/947	201/52703	0.00111742	0.0213531	Down
MA_M_vs_SB_M	ko03018	RNA degradation	33/947	1039/52703	0.00137507	0.0243997	Down
MA_M_vs_SB_M	ko00240	Pyrimidine metabolism	21/947	565/52703	0.00160515	0.0265836	Down
MA_M_vs_SB_M	ko00230	Purine metabolism	33/947	1063/52703	0.00197445	0.0306559	Down
MA_M_vs_SB_M	ko00460	Cyanoamino acid metabolism	14/947	322/52703	0.00231139	0.0337763	Down
MA_M_vs_SB_M	ko00195	Photosynthesis	12/947	260/52703	0.00285454	0.0377142	Down
MA_M_vs_SB_M	ko04112	Cell cycle - Caulobacter	8/947	133/52703	0.0028845	0.0377142	Down
MA_M_vs_SB_M	ko00333	Prodigiosin biosynthesis	5/947	55/52703	0.00306979	0.03813	Down
MA_M_vs_SB_M	ko00300	Lysine biosynthesis	8/947	140/52703	0.00394349	0.0466499	Down
MA_M_vs_SB_M	ko00196	Photosynthesis - antenna proteins	33/1346	122/52703	1.45e-24	3.1e-22	UP
MA_M_vs_SB_M	ko04075	Plant hormone signal transduction	66/1346	692/52703	7.81e-20	8.35e-18	UP
MA_M_vs_SB_M	ko00902	Monoterpenoid biosynthesis	19/1346	75/52703	3.57e-14	2.54e-12	UP
MA_M_vs_SB_M	ko04712	Circadian rhythm - plant	26/1346	171/52703	3.4e-13	1.81e-11	UP
MA_M_vs_SB_M	ko00543	Exopolysaccharide biosynthesis	8/1346	9/52703	1.56e-12	6.67e-11	UP
MA_M_vs_SB_M	ko00710	Carbon fixation in photosynthetic organisms	62/1346	916/52703	6.49e-12	2.31e-10	UP
MA_M_vs_SB_M	ko00906	Carotenoid biosynthesis	22/1346	140/52703	1.12e-11	3.41e-10	UP
MA_M_vs_SB_M	ko00910	Nitrogen metabolism	33/1346	334/52703	5.09e-11	1.36e-09	UP
MA_M_vs_SB_M	ko00500	Starch and sucrose metabolism	64/1346	1033/52703	1.21e-10	2.86e-09	UP
MA_M_vs_SB_M	ko00195	Photosynthesis	28/1346	260/52703	2.01e-10	4.29e-09	UP
MA_M_vs_SB_M	ko00941	Flavonoid biosynthesis	20/1346	179/52703	4.05e-08	7.86e-07	UP
MA_M_vs_SB_M	ko00960	Tropane, piperidine and pyridine alkaloid biosynthesis	22/1346	217/52703	5.07e-08	9.03e-07	UP
MA_M_vs_SB_M	ko00460	Cyanoamino acid metabolism	26/1346	322/52703	3.19e-07	5.24e-06	UP
MA_M_vs_SB_M	ko00940	Phenylpropanoid biosynthesis	36/1346	558/52703	5.25e-07	8.02e-06	UP
MA_M_vs_SB_M	ko00945	Stilbenoid, diarylheptanoid and gingerol biosynthesis	15/1346	123/52703	6.34e-07	9.03e-06	UP
MA_M_vs_SB_M	ko04213	Longevity regulating pathway - multiple species	44/1346	798/52703	2.17e-06	2.9e-05	UP
MA_M_vs_SB_M	ko04626	Plant-pathogen interaction	50/1346	980/52703	4.05e-06	5.09e-05	UP
MA_M_vs_SB_M	ko04727	GABAergic synapse	25/1346	354/52703	5.9e-06	7.01e-05	UP
MA_M_vs_SB_M	ko04915	Estrogen signaling pathway	39/1346	714/52703	9.96e-06	0.000111984	UP
MA_M_vs_SB_M	ko04710	Circadian rhythm	21/1346	279/52703	1.24e-05	0.000131976	UP
MA_M_vs_SB_M	ko00620	Pyruvate metabolism	69/1346	1576/52703	1.31e-05	0.000132797	UP
MA_M_vs_SB_M	ko05111	Biofilm formation - Vibrio cholerae	8/1346	44/52703	1.39e-05	0.000134781	UP
MA_M_vs_SB_M	ko00920	Sulfur metabolism	19/1346	241/52703	1.66e-05	0.000151278	UP
MA_M_vs_SB_M	ko02026	Biofilm formation - Escherichia coli	13/1346	123/52703	1.7e-05	0.000151278	UP
MA_M_vs_SB_M	ko00052	Galactose metabolism	32/1346	559/52703	2.46e-05	0.000210359	UP
MA_M_vs_SB_M	ko00010	Glycolysis / Gluconeogenesis	75/1346	1801/52703	2.97e-05	0.000237152	UP
MA_M_vs_SB_M	ko04624	Toll and Imd signaling pathway	28/1346	464/52703	3.09e-05	0.000237152	UP
MA_M_vs_SB_M	ko04070	Phosphatidylinositol signaling system	34/1346	619/52703	3.22e-05	0.000237152	UP
MA_M_vs_SB_M	ko00562	Inositol phosphate metabolism	31/1346	542/52703	3.32e-05	0.000237152	UP
MA_M_vs_SB_M	ko00073	Cutin, suberine and wax biosynthesis	10/1346	79/52703	3.33e-05	0.000237152	UP
MA_M_vs_SB_M	ko00270	Cysteine and methionine metabolism	45/1346	957/52703	8.34e-05	0.000575056	UP
MA_M_vs_SB_M	ko04724	Glutamatergic synapse	26/1346	455/52703	0.000140149	0.000935863	UP
MA_M_vs_SB_M	ko04371	Apelin signaling pathway	29/1346	538/52703	0.000162689	0.00105346	UP
MA_M_vs_SB_M	ko00860	Porphyrin metabolism	23/1346	386/52703	0.000182045	0.00114412	UP
MA_M_vs_SB_M	ko00350	Tyrosine metabolism	26/1346	511/52703	0.000809658	0.00494318	UP
MA_M_vs_SB_M	ko04612	Antigen processing and presentation	33/1346	710/52703	0.000844328	0.00501166	UP
MA_M_vs_SB_M	ko04722	Neurotrophin signaling pathway	38/1346	861/52703	0.000934297	0.0053958	UP
MA_M_vs_SB_M	ko04922	Glucagon signaling pathway	36/1346	812/52703	0.00115983	0.00642098	UP
MA_M_vs_SB_M	ko00561	Glycerolipid metabolism	38/1346	872/52703	0.00117191	0.00642098	UP
MA_M_vs_SB_M	ko03030	DNA replication	26/1346	536/52703	0.00158826	0.00848465	UP
MA_M_vs_SB_M	ko04920	Adipocytokine signaling pathway	20/1346	375/52703	0.00178473	0.00930168	UP
MA_M_vs_SB_M	ko04361	Axon regeneration	22/1346	430/52703	0.00182985	0.00930974	UP
MA_M_vs_SB_M	ko03320	PPAR signaling pathway	34/1346	776/52703	0.00189156	0.00939991	UP
MA_M_vs_SB_M	ko04620	Toll-like receptor signaling pathway	25/1346	519/52703	0.00211824	0.0102872	UP
MA_M_vs_SB_M	ko04010	MAPK signaling pathway	50/1346	1279/52703	0.00224612	0.0105689	UP
MA_M_vs_SB_M	ko00565	Ether lipid metabolism	14/1346	227/52703	0.00227517	0.0105689	UP
MA_M_vs_SB_M	ko03440	Homologous recombination	23/1346	473/52703	0.00277334	0.0126089	UP
MA_M_vs_SB_M	ko00904	Diterpenoid biosynthesis	5/1346	40/52703	0.0033797	0.0150456	UP
MA_M_vs_SB_M	ko03430	Mismatch repair	20/1346	398/52703	0.00351288	0.0153193	UP
MA_M_vs_SB_M	ko00627	Aminobenzoate degradation	9/1346	120/52703	0.00375842	0.0160623	UP
MA_M_vs_SB_M	ko00051	Fructose and mannose metabolism	31/1346	721/52703	0.00383631	0.0160737	UP
MA_M_vs_SB_M	ko00401	Novobiocin biosynthesis	5/1346	42/52703	0.00419011	0.0168936	UP
MA_M_vs_SB_M	ko00905	Brassinosteroid biosynthesis	5/1346	42/52703	0.00419011	0.0168936	UP
MA_M_vs_SB_M	ko04977	Vitamin digestion and absorption	8/1346	103/52703	0.00497676	0.0196936	UP
MA_M_vs_SB_M	ko00440	Phosphonate and phosphinate metabolism	6/1346	63/52703	0.00540348	0.020657	UP
MA_M_vs_SB_M	ko00982	Drug metabolism - cytochrome P450	27/1346	618/52703	0.00541357	0.020657	UP
MA_M_vs_SB_M	ko04141	Protein processing in endoplasmic reticulum	72/1346	2093/52703	0.00707895	0.0263549	UP
MA_M_vs_SB_M	ko00680	Methane metabolism	34/1346	847/52703	0.00715348	0.0263549	UP
MA_M_vs_SB_M	ko04066	HIF-1 signaling pathway	35/1346	882/52703	0.00760485	0.027543	UP
MA_M_vs_SB_M	ko00330	Arginine and proline metabolism	30/1346	733/52703	0.00855984	0.030485	UP
MA_M_vs_SB_M	ko00760	Nicotinate and nicotinamide metabolism	13/1346	242/52703	0.0099002	0.0346806	UP
MA_M_vs_SB_M	ko04016	MAPK signaling pathway - plant	30/1346	745/52703	0.010564	0.0364089	UP
MA_M_vs_SB_M	ko04657	IL-17 signaling pathway	17/1346	356/52703	0.0108696	0.0368676	UP
MA_M_vs_SB_M	ko00980	Metabolism of xenobiotics by cytochrome P450	26/1346	626/52703	0.0115081	0.0384235	UP
MA_M_vs_SB_M	ko04068	FoxO signaling pathway	31/1346	791/52703	0.0134639	0.0442619	UP
MA_M_vs_SB_M	ko00053	Ascorbate and aldarate metabolism	22/1346	514/52703	0.0139232	0.0450033	UP
MA_M_vs_SB_M	ko04064	NF-kappa B signaling pathway	23/1346	545/52703	0.0141106	0.0450033	UP
MA_M_vs_SB_M	ko04621	NOD-like receptor signaling pathway	36/1346	956/52703	0.0145396	0.0456895	UP
MA_M_vs_SB_M	ko00907	Pinene, camphor and geraniol degradation	4/1346	38/52703	0.0156926	0.0485981	UP
MA_M_vs_SB_M	ko04974	Protein digestion and absorption	11/1346	204/52703	0.0163764	0.0499911	UP
MA_T_vs_SA_T	ko00970	Aminoacyl-tRNA biosynthesis	51/1065	746/52703	7.03e-14	1.48e-11	DOWN
MA_T_vs_SA_T	ko04626	Plant-pathogen interaction	50/1065	980/52703	3.68e-09	3.87e-07	DOWN
MA_T_vs_SA_T	ko03008	Ribosome biogenesis in eukaryotes	45/1065	891/52703	2.98e-08	2.09e-06	DOWN
MA_T_vs_SA_T	ko03018	RNA degradation	46/1065	1039/52703	8.82e-07	3.78e-05	DOWN
MA_T_vs_SA_T	ko03450	Non-homologous end-joining	12/1065	100/52703	8.97e-07	3.78e-05	DOWN
MA_T_vs_SA_T	ko04112	Cell cycle - Caulobacter	13/1065	133/52703	3.33e-06	0.000117	DOWN
MA_T_vs_SA_T	ko04016	MAPK signaling pathway - plant	35/1065	745/52703	4.96e-06	0.000131313	DOWN
MA_T_vs_SA_T	ko00261	Monobactam biosynthesis	10/1065	80/52703	4.99e-06	0.000131313	DOWN
MA_T_vs_SA_T	ko00400	Phenylalanine, tyrosine and tryptophan biosynthesis	21/1065	337/52703	6.58e-06	0.000154021	DOWN
MA_T_vs_SA_T	ko00906	Carotenoid biosynthesis	12/1065	140/52703	2.98e-05	0.000627546	DOWN
MA_T_vs_SA_T	ko00402	Benzoxazinoid biosynthesis	4/1065	11/52703	4.89e-05	0.000935021	DOWN
MA_T_vs_SA_T	ko00780	Biotin metabolism	11/1065	130/52703	7.12e-05	0.0012499	DOWN
MA_T_vs_SA_T	ko00220	Arginine biosynthesis	21/1065	419/52703	0.000154437	0.00234606	DOWN
MA_T_vs_SA_T	ko00230	Purine metabolism	40/1065	1063/52703	0.000161502	0.00234606	DOWN
MA_T_vs_SA_T	ko00592	alpha-Linolenic acid metabolism	16/1065	276/52703	0.000183133	0.00234606	DOWN
MA_T_vs_SA_T	ko00290	Valine, leucine and isoleucine biosynthesis	13/1065	195/52703	0.00018732	0.00234606	DOWN
MA_T_vs_SA_T	ko00405	Phenazine biosynthesis	4/1065	15/52703	0.000189444	0.00234606	DOWN
MA_T_vs_SA_T	ko04712	Circadian rhythm - plant	12/1065	171/52703	0.000203874	0.00238449	DOWN
MA_T_vs_SA_T	ko00240	Pyrimidine metabolism	24/1065	565/52703	0.000618841	0.00685696	DOWN
MA_T_vs_SA_T	ko00965	Betalain biosynthesis	4/1065	21/52703	0.000754214	0.00760476	DOWN
MA_T_vs_SA_T	ko03440	Homologous recombination	21/1065	473/52703	0.000758575	0.00760476	DOWN
MA_T_vs_SA_T	ko00460	Cyanoamino acid metabolism	16/1065	322/52703	0.000981195	0.00938942	DOWN
MA_T_vs_SA_T	ko00908	Zeatin biosynthesis	6/1065	63/52703	0.00171253	0.0156753	DOWN
MA_T_vs_SA_T	ko02024	Quorum sensing	19/1065	440/52703	0.0018087	0.0158658	DOWN
MA_T_vs_SA_T	ko03070	Bacterial secretion system	10/1065	169/52703	0.00243347	0.0204924	DOWN
MA_T_vs_SA_T	ko00730	Thiamine metabolism	11/1065	201/52703	0.00278312	0.0225354	DOWN
MA_T_vs_SA_T	ko03430	Mismatch repair	17/1065	398/52703	0.00341486	0.0266266	DOWN
MA_T_vs_SA_T	ko04075	Plant hormone signal transduction	25/1065	692/52703	0.00426969	0.032103	DOWN
MA_T_vs_SA_T	ko00860	Porphyrin metabolism	16/1065	386/52703	0.0058536	0.0424944	DOWN
MA_T_vs_SA_T	ko04657	IL-17 signaling pathway	15/1065	356/52703	0.00646832	0.0453917	DOWN
MA_T_vs_SA_T	ko03030	DNA replication	20/1065	536/52703	0.0070661	0.0479871	DOWN
MA_T_vs_SA_T	ko04062	Chemokine signaling pathway	75/3309	458/52703	2.91e-14	5.89e-12	UP
MA_T_vs_SA_T	ko04380	Osteoclast differentiation	66/3309	381/52703	6.82e-14	6.89e-12	UP
MA_T_vs_SA_T	ko04926	Relaxin signaling pathway	58/3309	344/52703	6.81e-12	4.59e-10	UP
MA_T_vs_SA_T	ko00196	Photosynthesis - antenna proteins	31/3309	122/52703	1.49e-11	7.53e-10	UP
MA_T_vs_SA_T	ko04371	Apelin signaling pathway	74/3309	538/52703	2.3e-10	9.29e-09	UP
MA_T_vs_SA_T	ko04650	Natural killer cell mediated cytotoxicity	49/3309	302/52703	1.08e-09	3.62e-08	UP
MA_T_vs_SA_T	ko04151	PI3K-Akt signaling pathway	148/3309	1429/52703	1.74e-09	5.02e-08	UP
MA_T_vs_SA_T	ko04014	Ras signaling pathway	86/3309	700/52703	2.52e-09	6.37e-08	UP
MA_T_vs_SA_T	ko04725	Cholinergic synapse	42/3309	247/52703	3.91e-09	8.78e-08	UP
MA_T_vs_SA_T	ko04510	Focal adhesion	99/3309	866/52703	7.38e-09	1.49e-07	UP
MA_T_vs_SA_T	ko04625	C-type lectin receptor signaling pathway	57/3309	402/52703	8.53e-09	1.57e-07	UP
MA_T_vs_SA_T	ko04611	Platelet activation	64/3309	479/52703	1.14e-08	1.92e-07	UP
MA_T_vs_SA_T	ko04921	Oxytocin signaling pathway	88/3309	751/52703	1.59e-08	2.46e-07	UP
MA_T_vs_SA_T	ko04810	Regulation of actin cytoskeleton	110/3309	1014/52703	1.94e-08	2.8e-07	UP
MA_T_vs_SA_T	ko04662	B cell receptor signaling pathway	45/3309	291/52703	2.26e-08	3.05e-07	UP
MA_T_vs_SA_T	ko04630	JAK-STAT signaling pathway	47/3309	314/52703	3.13e-08	3.96e-07	UP
MA_T_vs_SA_T	ko04670	Leukocyte transendothelial migration	57/3309	432/52703	1.08e-07	1.28e-06	UP
MA_T_vs_SA_T	ko04270	Vascular smooth muscle contraction	55/3309	418/52703	1.95e-07	2.19e-06	UP
MA_T_vs_SA_T	ko04218	Cellular senescence	90/3309	826/52703	3.01e-07	3.2e-06	UP
MA_T_vs_SA_T	ko04935	Growth hormone synthesis, secretion and action	53/3309	404/52703	3.54e-07	3.58e-06	UP
MA_T_vs_SA_T	ko04015	Rap1 signaling pathway	84/3309	760/52703	4.09e-07	3.94e-06	UP
MA_T_vs_SA_T	ko04145	Phagosome	121/3309	1226/52703	6.57e-07	6.04e-06	UP
MA_T_vs_SA_T	ko04261	Adrenergic signaling in cardiomyocytes	71/3309	618/52703	7.7e-07	6.76e-06	UP
MA_T_vs_SA_T	ko04012	ErbB signaling pathway	40/3309	277/52703	8.22e-07	6.92e-06	UP
MA_T_vs_SA_T	ko04728	Dopaminergic synapse	62/3309	521/52703	1.17e-06	9.48e-06	UP
MA_T_vs_SA_T	ko04929	GnRH secretion	27/3309	155/52703	1.35e-06	1.05e-05	UP
MA_T_vs_SA_T	ko04713	Circadian entrainment	36/3309	245/52703	1.88e-06	1.41e-05	UP
MA_T_vs_SA_T	ko04010	MAPK signaling pathway	123/3309	1279/52703	1.96e-06	1.42e-05	UP
MA_T_vs_SA_T	ko04660	T cell receptor signaling pathway	62/3309	536/52703	2.99e-06	2.08e-05	UP
MA_T_vs_SA_T	ko00902	Monoterpenoid biosynthesis	17/3309	75/52703	3.13e-06	2.11e-05	UP
MA_T_vs_SA_T	ko04668	TNF signaling pathway	46/3309	358/52703	3.56e-06	2.32e-05	UP
MA_T_vs_SA_T	ko04720	Long-term potentiation	45/3309	349/52703	4.12e-06	2.6e-05	UP
MA_T_vs_SA_T	ko04613	Neutrophil extracellular trap formation	61/3309	531/52703	4.45e-06	2.72e-05	UP
MA_T_vs_SA_T	ko04066	HIF-1 signaling pathway	90/3309	882/52703	4.63e-06	2.76e-05	UP
MA_T_vs_SA_T	ko04664	Fc epsilon RI signaling pathway	31/3309	205/52703	5.18e-06	2.97e-05	UP
MA_T_vs_SA_T	ko04022	cGMP-PKG signaling pathway	78/3309	737/52703	5.28e-06	2.97e-05	UP
MA_T_vs_SA_T	ko04971	Gastric acid secretion	42/3309	325/52703	7.99e-06	4.37e-05	UP
MA_T_vs_SA_T	ko04726	Serotonergic synapse	31/3309	212/52703	1.04e-05	5.52e-05	UP
MA_T_vs_SA_T	ko04750	Inflammatory mediator regulation of TRP channels	39/3309	298/52703	1.23e-05	6.37e-05	UP
MA_T_vs_SA_T	ko04024	cAMP signaling pathway	77/3309	748/52703	1.61e-05	8.12e-05	UP
MA_T_vs_SA_T	ko04925	Aldosterone synthesis and secretion	40/3309	314/52703	1.81e-05	8.95e-05	UP
MA_T_vs_SA_T	ko04917	Prolactin signaling pathway	35/3309	261/52703	1.99e-05	9.57e-05	UP
MA_T_vs_SA_T	ko04920	Adipocytokine signaling pathway	45/3309	375/52703	2.59e-05	0.000121794	UP
MA_T_vs_SA_T	ko04210	Apoptosis	83/3309	845/52703	4.14e-05	0.000190332	UP
MA_T_vs_SA_T	ko04919	Thyroid hormone signaling pathway	81/3309	822/52703	4.57e-05	0.000205066	UP
MA_T_vs_SA_T	ko04722	Neurotrophin signaling pathway	84/3309	861/52703	4.73e-05	0.000208026	UP
MA_T_vs_SA_T	ko04910	Insulin signaling pathway	91/3309	957/52703	6.02e-05	0.000258976	UP
MA_T_vs_SA_T	ko04911	Insulin secretion	27/3309	193/52703	8.12e-05	0.000342045	UP
MA_T_vs_SA_T	ko04140	Autophagy - animal	83/3309	864/52703	8.82e-05	0.000363822	UP
MA_T_vs_SA_T	ko04745	Phototransduction - fly	28/3309	205/52703	9.26e-05	0.000374454	UP
MA_T_vs_SA_T	ko04020	Calcium signaling pathway	67/3309	667/52703	0.000113443	0.000449558	UP
MA_T_vs_SA_T	ko04928	Parathyroid hormone synthesis, secretion and action	42/3309	367/52703	0.000137248	0.000533433	UP
MA_T_vs_SA_T	ko04922	Glucagon signaling pathway	78/3309	812/52703	0.000141377	0.000539115	UP
MA_T_vs_SA_T	ko04659	Th17 cell differentiation	43/3309	380/52703	0.000148135	0.000554422	UP
MA_T_vs_SA_T	ko04150	mTOR signaling pathway	87/3309	933/52703	0.000166777	0.000609453	UP
MA_T_vs_SA_T	ko04916	Melanogenesis	38/3309	324/52703	0.000168869	0.000609453	UP
MA_T_vs_SA_T	ko04730	Long-term depression	28/3309	214/52703	0.000194208	0.000688606	UP
MA_T_vs_SA_T	ko04114	Oocyte meiosis	86/3309	929/52703	0.000229404	0.000799376	UP
MA_T_vs_SA_T	ko04621	NOD-like receptor signaling pathway	88/3309	956/52703	0.000235499	0.000806705	UP
MA_T_vs_SA_T	ko04061	Viral protein interaction with cytokine and cytokine receptor	13/3309	68/52703	0.000277568	0.000934967	UP
MA_T_vs_SA_T	ko04814	Motor proteins	61/3309	615/52703	0.000311213	0.00103111	UP
MA_T_vs_SA_T	ko04360	Axon guidance	62/3309	631/52703	0.000358047	0.00116406	UP
MA_T_vs_SA_T	ko00514	Other types of O-glycan biosynthesis	18/3309	117/52703	0.0003701	0.00116406	UP
MA_T_vs_SA_T	ko00073	Cutin, suberine and wax biosynthesis	14/3309	79/52703	0.000374194	0.00116406	UP
MA_T_vs_SA_T	ko04620	Toll-like receptor signaling pathway	53/3309	519/52703	0.000374378	0.00116406	UP
MA_T_vs_SA_T	ko04142	Lysosome	91/3309	1016/52703	0.000458242	0.00140323	UP
MA_T_vs_SA_T	ko04970	Salivary secretion	34/3309	295/52703	0.000494516	0.00149171	UP
MA_T_vs_SA_T	ko04914	Progesterone-mediated oocyte maturation	50/3309	489/52703	0.000522494	0.00153506	UP
MA_T_vs_SA_T	ko04530	Tight junction	87/3309	967/52703	0.000524566	0.00153506	UP
MA_T_vs_SA_T	ko04540	Gap junction	46/3309	440/52703	0.000531676	0.00153506	UP
MA_T_vs_SA_T	ko04658	Th1 and Th2 cell differentiation	31/3309	262/52703	0.000548606	0.00156164	UP
MA_T_vs_SA_T	ko04217	Necroptosis	71/3309	763/52703	0.00066314	0.00186144	UP
MA_T_vs_SA_T	ko04550	Signaling pathways regulating pluripotency of stem cells	38/3309	348/52703	0.00068867	0.00190663	UP
MA_T_vs_SA_T	ko04068	FoxO signaling pathway	73/3309	791/52703	0.000706923	0.00193071	UP
MA_T_vs_SA_T	ko04740	Olfactory transduction	18/3309	125/52703	0.000829302	0.00223475	UP
MA_T_vs_SA_T	ko04115	p53 signaling pathway	39/3309	366/52703	0.000941875	0.00248003	UP
MA_T_vs_SA_T	ko04927	Cortisol synthesis and secretion	25/3309	202/52703	0.000944864	0.00248003	UP
MA_T_vs_SA_T	ko04390	Hippo signaling pathway	65/3309	700/52703	0.00114587	0.00293649	UP
MA_T_vs_SA_T	ko04912	GnRH signaling pathway	45/3309	444/52703	0.00114783	0.00293649	UP
MA_T_vs_SA_T	ko04666	Fc gamma R-mediated phagocytosis	51/3309	520/52703	0.00117081	0.00295783	UP
MA_T_vs_SA_T	ko04110	Cell cycle	103/3309	1213/52703	0.00124348	0.00310263	UP
MA_T_vs_SA_T	ko04064	NF-kappa B signaling pathway	52/3309	545/52703	0.00190895	0.00470498	UP
MA_T_vs_SA_T	ko04370	VEGF signaling pathway	29/3309	260/52703	0.00201828	0.00486086	UP
MA_T_vs_SA_T	ko04071	Sphingolipid signaling pathway	66/3309	730/52703	0.00203549	0.00486086	UP
MA_T_vs_SA_T	ko04923	Regulation of lipolysis in adipocytes	21/3309	168/52703	0.00204435	0.00486086	UP
MA_T_vs_SA_T	ko04514	Cell adhesion molecules	25/3309	217/52703	0.00256539	0.00602882	UP
MA_T_vs_SA_T	ko04060	Cytokine-cytokine receptor interaction	24/3309	206/52703	0.0026665	0.00619441	UP
MA_T_vs_SA_T	ko04622	RIG-I-like receptor signaling pathway	28/3309	254/52703	0.00282146	0.0064799	UP
MA_T_vs_SA_T	ko04070	Phosphatidylinositol signaling system	56/3309	619/52703	0.00415196	0.00942845	UP
MA_T_vs_SA_T	ko04974	Protein digestion and absorption	23/3309	204/52703	0.00484122	0.0108715	UP
MA_T_vs_SA_T	ko04144	Endocytosis	133/3309	1697/52703	0.00515232	0.011443	UP
MA_T_vs_SA_T	ko04520	Adherens junction	47/3309	507/52703	0.00521284	0.0114516	UP
MA_T_vs_SA_T	ko04640	Hematopoietic cell lineage	14/3309	104/52703	0.00554435	0.0120488	UP
MA_T_vs_SA_T	ko04960	Aldosterone-regulated sodium reabsorption	16/3309	130/52703	0.00758861	0.0163159	UP
MA_T_vs_SA_T	ko04260	Cardiac muscle contraction	61/3309	709/52703	0.00836187	0.0177892	UP
MA_T_vs_SA_T	ko04120	Ubiquitin mediated proteolysis	115/3309	1472/52703	0.00960109	0.020047	UP
MA_T_vs_SA_T	ko04915	Estrogen signaling pathway	61/3309	714/52703	0.00962151	0.020047	UP
MA_T_vs_SA_T	ko04924	Renin secretion	27/3309	267/52703	0.0102707	0.0210547	UP
MA_T_vs_SA_T	ko04723	Retrograde endocannabinoid signaling	78/3309	952/52703	0.0103937	0.0210547	UP
MA_T_vs_SA_T	ko00601	Glycosphingolipid biosynthesis - lacto and neolacto series	5/3309	22/52703	0.0104177	0.0210547	UP
MA_T_vs_SA_T	ko04623	Cytosolic DNA-sensing pathway	29/3309	294/52703	0.0111394	0.0222904	UP
MA_T_vs_SA_T	ko04744	Phototransduction	10/3309	71/52703	0.0129695	0.0256981	UP
MA_T_vs_SA_T	ko04361	Axon regeneration	39/3309	430/52703	0.0141154	0.0276971	UP
MA_T_vs_SA_T	ko00543	Exopolysaccharide biosynthesis	3/3309	9/52703	0.015595	0.0303061	UP
MA_T_vs_SA_T	ko04962	Vasopressin-regulated water reabsorption	27/3309	281/52703	0.0189575	0.0364896	UP
MA_T_vs_SA_T	ko04973	Carbohydrate digestion and absorption	20/3309	194/52703	0.0203526	0.0388054	UP
MA_T_vs_SA_T	ko04072	Phospholipase D signaling pathway	52/3309	622/52703	0.0226169	0.0427196	UP
MA_T_vs_SA_T	ko04310	Wnt signaling pathway	59/3309	721/52703	0.0236046	0.0441724	UP
MA_T_vs_SA_T	ko04978	Mineral absorption	21/3309	211/52703	0.0251925	0.046364	UP
MA_T_vs_SA_T	ko04727	GABAergic synapse	32/3309	354/52703	0.0252346	0.046364	UP
MA_T_vs_SB_T	ko04075	Plant hormone signal transduction	15/122	692/52703	8.62e-11	7.53e-09	DOWN
MA_T_vs_SB_T	ko04626	Plant-pathogen interaction	13/122	980/52703	5e-07	2.16e-05	DOWN
MA_T_vs_SB_T	ko00460	Cyanoamino acid metabolism	8/122	322/52703	9.37e-07	2.16e-05	DOWN
MA_T_vs_SB_T	ko00906	Carotenoid biosynthesis	6/122	140/52703	9.9e-07	2.16e-05	DOWN
MA_T_vs_SB_T	ko00946	Degradation of flavonoids	4/122	80/52703	3.77e-05	0.000659193	DOWN
MA_T_vs_SB_T	ko00960	Tropane, piperidine and pyridine alkaloid biosynthesis	5/122	217/52703	0.000158421	0.00230683	DOWN
MA_T_vs_SB_T	ko04016	MAPK signaling pathway - plant	7/122	745/52703	0.00180835	0.0225704	DOWN
MA_T_vs_SB_T	ko00999	Biosynthesis of various plant secondary metabolites	4/122	247/52703	0.00268387	0.0293107	DOWN
MA_T_vs_SB_T	ko00140	Steroid hormone biosynthesis	3/122	128/52703	0.00334683	0.0324897	DOWN
MA_T_vs_SB_T	ko04913	Ovarian steroidogenesis	3/122	136/52703	0.00396657	0.0337174	DOWN
MA_T_vs_SB_T	ko00905	Brassinosteroid biosynthesis	2/122	42/52703	0.00430712	0.0337174	DOWN
MA_T_vs_SB_T	ko00564	Glycerophospholipid metabolism	7/122	884/52703	0.00463106	0.0337174	DOWN
MA_T_vs_SB_T	ko04062	Chemokine signaling pathway	60/1876	458/52703	4.83e-18	9.1e-16	UP
MA_T_vs_SB_T	ko04380	Osteoclast differentiation	48/1876	381/52703	4.53e-14	4.27e-12	UP
MA_T_vs_SB_T	ko04650	Natural killer cell mediated cytotoxicity	39/1876	302/52703	4.86e-12	3.05e-10	UP
MA_T_vs_SB_T	ko04926	Relaxin signaling pathway	41/1876	344/52703	1.86e-11	8.74e-10	UP
MA_T_vs_SB_T	ko04728	Dopaminergic synapse	52/1876	521/52703	3.55e-11	1.34e-09	UP
MA_T_vs_SB_T	ko04261	Adrenergic signaling in cardiomyocytes	57/1876	618/52703	9.16e-11	2.88e-09	UP
MA_T_vs_SB_T	ko04611	Platelet activation	48/1876	479/52703	1.74e-10	4.68e-09	UP
MA_T_vs_SB_T	ko04725	Cholinergic synapse	32/1876	247/52703	3.54e-10	8.35e-09	UP
MA_T_vs_SB_T	ko04670	Leukocyte transendothelial migration	44/1876	432/52703	5.92e-10	1.24e-08	UP
MA_T_vs_SB_T	ko04935	Growth hormone synthesis, secretion and action	42/1876	404/52703	7.77e-10	1.46e-08	UP
MA_T_vs_SB_T	ko04015	Rap1 signaling pathway	62/1876	760/52703	1.9e-09	3.25e-08	UP
MA_T_vs_SB_T	ko04664	Fc epsilon RI signaling pathway	27/1876	205/52703	5.72e-09	8.45e-08	UP
MA_T_vs_SB_T	ko04662	B cell receptor signaling pathway	33/1876	291/52703	5.83e-09	8.45e-08	UP
MA_T_vs_SB_T	ko04151	PI3K-Akt signaling pathway	94/1876	1429/52703	1.19e-08	1.52e-07	UP
MA_T_vs_SB_T	ko04145	Phagosome	84/1876	1226/52703	1.21e-08	1.52e-07	UP
MA_T_vs_SB_T	ko04510	Focal adhesion	65/1876	866/52703	1.98e-08	2.25e-07	UP
MA_T_vs_SB_T	ko04270	Vascular smooth muscle contraction	40/1876	418/52703	2.03e-08	2.25e-07	UP
MA_T_vs_SB_T	ko04810	Regulation of actin cytoskeleton	72/1876	1014/52703	3.29e-08	3.44e-07	UP
MA_T_vs_SB_T	ko04014	Ras signaling pathway	55/1876	700/52703	5.38e-08	5.34e-07	UP
MA_T_vs_SB_T	ko04713	Circadian entrainment	28/1876	245/52703	6.82e-08	6.43e-07	UP
MA_T_vs_SB_T	ko04750	Inflammatory mediator regulation of TRP channels	31/1876	298/52703	1.21e-07	1.06e-06	UP
MA_T_vs_SB_T	ko04022	cGMP-PKG signaling pathway	56/1876	737/52703	1.24e-07	1.06e-06	UP
MA_T_vs_SB_T	ko04660	T cell receptor signaling pathway	45/1876	536/52703	1.34e-07	1.1e-06	UP
MA_T_vs_SB_T	ko04218	Cellular senescence	60/1876	826/52703	2.1e-07	1.65e-06	UP
MA_T_vs_SB_T	ko04613	Neutrophil extracellular trap formation	44/1876	531/52703	2.64e-07	1.99e-06	UP
MA_T_vs_SB_T	ko04142	Lysosome	69/1876	1016/52703	3.3e-07	2.39e-06	UP
MA_T_vs_SB_T	ko04371	Apelin signaling pathway	44/1876	538/52703	3.78e-07	2.64e-06	UP
MA_T_vs_SB_T	ko04928	Parathyroid hormone synthesis, secretion and action	34/1876	367/52703	4.8e-07	3.23e-06	UP
MA_T_vs_SB_T	ko04625	C-type lectin receptor signaling pathway	36/1876	402/52703	5.09e-07	3.23e-06	UP
MA_T_vs_SB_T	ko04921	Oxytocin signaling pathway	55/1876	751/52703	5.15e-07	3.23e-06	UP
MA_T_vs_SB_T	ko04540	Gap junction	38/1876	440/52703	6.13e-07	3.73e-06	UP
MA_T_vs_SB_T	ko04929	GnRH secretion	20/1876	155/52703	7.22e-07	4.25e-06	UP
MA_T_vs_SB_T	ko04730	Long-term depression	24/1876	214/52703	8.08e-07	4.49e-06	UP
MA_T_vs_SB_T	ko04971	Gastric acid secretion	31/1876	325/52703	8.11e-07	4.49e-06	UP
MA_T_vs_SB_T	ko04666	Fc gamma R-mediated phagocytosis	42/1876	520/52703	9.51e-07	5.12e-06	UP
MA_T_vs_SB_T	ko04630	JAK-STAT signaling pathway	30/1876	314/52703	1.17e-06	6.12e-06	UP
MA_T_vs_SB_T	ko04911	Insulin secretion	22/1876	193/52703	1.74e-06	8.86e-06	UP
MA_T_vs_SB_T	ko04010	MAPK signaling pathway	79/1876	1279/52703	1.98e-06	9.83e-06	UP
MA_T_vs_SB_T	ko04024	cAMP signaling pathway	53/1876	748/52703	2.19e-06	1.05e-05	UP
MA_T_vs_SB_T	ko04916	Melanogenesis	30/1876	324/52703	2.23e-06	1.05e-05	UP
MA_T_vs_SB_T	ko04071	Sphingolipid signaling pathway	52/1876	730/52703	2.33e-06	1.07e-05	UP
MA_T_vs_SB_T	ko04726	Serotonergic synapse	23/1876	212/52703	2.4e-06	1.08e-05	UP
MA_T_vs_SB_T	ko04722	Neurotrophin signaling pathway	58/1876	861/52703	3.56e-06	1.54e-05	UP
MA_T_vs_SB_T	ko04720	Long-term potentiation	31/1876	349/52703	3.61e-06	1.54e-05	UP
MA_T_vs_SB_T	ko04210	Apoptosis	57/1876	845/52703	4.13e-06	1.73e-05	UP
MA_T_vs_SB_T	ko04919	Thyroid hormone signaling pathway	55/1876	822/52703	7.63e-06	3.13e-05	UP
MA_T_vs_SB_T	ko04917	Prolactin signaling pathway	25/1876	261/52703	8.4e-06	3.37e-05	UP
MA_T_vs_SB_T	ko04114	Oocyte meiosis	60/1876	929/52703	8.85e-06	3.47e-05	UP
MA_T_vs_SB_T	ko04925	Aldosterone synthesis and secretion	28/1876	314/52703	9.7e-06	3.73e-05	UP
MA_T_vs_SB_T	ko04144	Endocytosis	95/1876	1697/52703	1.15e-05	4.33e-05	UP
MA_T_vs_SB_T	ko04912	GnRH signaling pathway	35/1876	444/52703	1.24e-05	4.58e-05	UP
MA_T_vs_SB_T	ko04072	Phospholipase D signaling pathway	44/1876	622/52703	1.6e-05	5.78e-05	UP
MA_T_vs_SB_T	ko04012	ErbB signaling pathway	25/1876	277/52703	2.32e-05	8.24e-05	UP
MA_T_vs_SB_T	ko04970	Salivary secretion	26/1876	295/52703	2.42e-05	8.46e-05	UP
MA_T_vs_SB_T	ko04514	Cell adhesion molecules	21/1876	217/52703	3.68e-05	0.000125957	UP
MA_T_vs_SB_T	ko04914	Progesterone-mediated oocyte maturation	36/1876	489/52703	4.01e-05	0.000134849	UP
MA_T_vs_SB_T	ko04814	Motor proteins	42/1876	615/52703	5.47e-05	0.000180964	UP
MA_T_vs_SB_T	ko04640	Hematopoietic cell lineage	13/1876	104/52703	8.51e-05	0.000276351	UP
MA_T_vs_SB_T	ko04915	Estrogen signaling pathway	46/1876	714/52703	9.92e-05	0.000314156	UP
MA_T_vs_SB_T	ko04668	TNF signaling pathway	28/1876	358/52703	0.000100039	0.000314156	UP
MA_T_vs_SB_T	ko04110	Cell cycle	69/1876	1213/52703	0.000109853	0.000339321	UP
MA_T_vs_SB_T	ko04659	Th17 cell differentiation	29/1876	380/52703	0.000116402	0.000353753	UP
MA_T_vs_SB_T	ko04621	NOD-like receptor signaling pathway	57/1876	956/52703	0.00012837	0.000383929	UP
MA_T_vs_SB_T	ko04061	Viral protein interaction with cytokine and cytokine receptor	10/1876	68/52703	0.000141255	0.000415865	UP
MA_T_vs_SB_T	ko04745	Phototransduction - fly	19/1876	205/52703	0.000149466	0.000433269	UP
MA_T_vs_SB_T	ko04066	HIF-1 signaling pathway	53/1876	882/52703	0.000179698	0.000513015	UP
MA_T_vs_SB_T	ko04972	Pancreatic secretion	30/1876	411/52703	0.0001953	0.000549234	UP
MA_T_vs_SB_T	ko04910	Insulin signaling pathway	56/1876	957/52703	0.000234115	0.000638091	UP
MA_T_vs_SB_T	ko04217	Necroptosis	47/1876	763/52703	0.000234341	0.000638091	UP
MA_T_vs_SB_T	ko04390	Hippo signaling pathway	44/1876	700/52703	0.000237056	0.000638091	UP
MA_T_vs_SB_T	ko04330	Notch signaling pathway	21/1876	248/52703	0.000243811	0.000647031	UP
MA_T_vs_SB_T	ko04260	Cardiac muscle contraction	44/1876	709/52703	0.000311062	0.000806461	UP
MA_T_vs_SB_T	ko04020	Calcium signaling pathway	42/1876	667/52703	0.000312447	0.000806461	UP
MA_T_vs_SB_T	ko03040	Spliceosome	86/1876	1654/52703	0.000343123	0.000873669	UP
MA_T_vs_SB_T	ko04927	Cortisol synthesis and secretion	18/1876	202/52703	0.000356509	0.000895651	UP
MA_T_vs_SB_T	ko04370	VEGF signaling pathway	21/1876	260/52703	0.000458609	0.00113699	UP
MA_T_vs_SB_T	ko04922	Glucagon signaling pathway	48/1876	812/52703	0.000504834	0.00122499	UP
MA_T_vs_SB_T	ko04658	Th1 and Th2 cell differentiation	21/1876	262/52703	0.000507106	0.00122499	UP
MA_T_vs_SB_T	ko04740	Olfactory transduction	13/1876	125/52703	0.000535781	0.00127788	UP
MA_T_vs_SB_T	ko04141	Protein processing in endoplasmic reticulum	103/1876	2093/52703	0.0006461	0.00152174	UP
MA_T_vs_SB_T	ko03015	mRNA surveillance pathway	52/1876	916/52703	0.000759233	0.00176612	UP
MA_T_vs_SB_T	ko04530	Tight junction	54/1876	967/52703	0.000882792	0.00202849	UP
MA_T_vs_SB_T	ko04060	Cytokine-cytokine receptor interaction	17/1876	206/52703	0.0012087	0.00274391	UP
MA_T_vs_SB_T	ko04961	Endocrine and other factor-regulated calcium reabsorption	19/1876	243/52703	0.00122469	0.00274712	UP
MA_T_vs_SB_T	ko04520	Adherens junction	32/1876	507/52703	0.0014617	0.00324019	UP
MA_T_vs_SB_T	ko04215	Apoptosis - multiple species	13/1876	146/52703	0.00224252	0.00491324	UP
MA_T_vs_SB_T	ko04360	Axon guidance	37/1876	631/52703	0.00237792	0.00515	UP
MA_T_vs_SB_T	ko04962	Vasopressin-regulated water reabsorption	20/1876	281/52703	0.0028125	0.00602199	UP
MA_T_vs_SB_T	ko04150	mTOR signaling pathway	50/1876	933/52703	0.00306233	0.00648324	UP
MA_T_vs_SB_T	ko04115	p53 signaling pathway	24/1876	366/52703	0.00332676	0.00696479	UP
MA_T_vs_SB_T	ko04620	Toll-like receptor signaling pathway	31/1876	519/52703	0.00390462	0.0080729	UP
MA_T_vs_SB_T	ko04724	Glutamatergic synapse	28/1876	455/52703	0.00394174	0.0080729	UP
MA_T_vs_SB_T	ko04918	Thyroid hormone synthesis	26/1876	414/52703	0.00410265	0.00831211	UP
MA_T_vs_SB_T	ko04723	Retrograde endocannabinoid signaling	50/1876	952/52703	0.00450445	0.00902908	UP
MA_T_vs_SB_T	ko04657	IL-17 signaling pathway	23/1876	356/52703	0.00476852	0.00945778	UP
MA_T_vs_SB_T	ko04742	Taste transduction	7/1876	61/52703	0.00583891	0.0114601	UP
MA_T_vs_SB_T	ko04310	Wnt signaling pathway	39/1876	721/52703	0.00705225	0.0136989	UP
MA_T_vs_SB_T	ko04714	Thermogenesis	113/1876	2518/52703	0.00720547	0.0138537	UP
MA_T_vs_SB_T	ko04140	Autophagy - animal	45/1876	864/52703	0.00779329	0.0148325	UP
MA_T_vs_SB_T	ko04920	Adipocytokine signaling pathway	23/1876	375/52703	0.00870304	0.0163984	UP
MA_T_vs_SB_T	ko00514	Other types of O-glycan biosynthesis	10/1876	117/52703	0.0091041	0.0169842	UP
MA_T_vs_SB_T	ko04964	Proximal tubule bicarbonate reclamation	9/1876	100/52703	0.00943526	0.0174294	UP
MA_T_vs_SB_T	ko04973	Carbohydrate digestion and absorption	14/1876	194/52703	0.00999884	0.0181536	UP
MA_T_vs_SB_T	ko04622	RIG-I-like receptor signaling pathway	17/1876	254/52703	0.01002	0.0181536	UP
MA_T_vs_SB_T	ko04113	Meiosis - yeast	34/1876	629/52703	0.0113724	0.0204076	UP
MA_T_vs_SB_T	ko04068	FoxO signaling pathway	41/1876	791/52703	0.0115049	0.0204507	UP
MA_T_vs_SB_T	ko04744	Phototransduction	7/1876	71/52703	0.0131284	0.0231009	UP
MA_T_vs_SB_T	ko04064	NF-kappa B signaling pathway	30/1876	545/52703	0.0132411	0.0231009	UP
MA_T_vs_SB_T	ko04550	Signaling pathways regulating pluripotency of stem cells	21/1876	348/52703	0.0139125	0.0240496	UP
MA_T_vs_SB_T	ko04672	Intestinal immune network for IgA production	6/1876	57/52703	0.0155907	0.0267057	UP
MA_T_vs_SB_T	ko04924	Renin secretion	17/1876	267/52703	0.0157426	0.0267228	UP
MA_T_vs_SB_T	ko04612	Antigen processing and presentation	36/1876	710/52703	0.0227727	0.0383112	UP
MA_T_vs_SB_T	ko04152	AMPK signaling pathway	51/1876	1071/52703	0.0231414	0.038587	UP
MA_T_vs_SB_T	ko03013	Nucleocytoplasmic transport	50/1876	1059/52703	0.0277443	0.0458563	UP
MB_M_vs_SA_M	ko03010	Ribosome	360/1707	4810/52703	1.078e-52	2.49641e-50	DOWN
MB_M_vs_SA_M	ko03008	Ribosome biogenesis in eukaryotes	73/1707	891/52703	7.48454e-13	8.66631e-11	DOWN
MB_M_vs_SA_M	ko04112	Cell cycle - Caulobacter	20/1707	133/52703	1.21365e-08	9.3685e-07	DOWN
MB_M_vs_SA_M	ko00970	Aminoacyl-tRNA biosynthesis	54/1707	746/52703	4.92496e-08	2.85129e-06	DOWN
MB_M_vs_SA_M	ko00230	Purine metabolism	68/1707	1063/52703	1.16784e-07	5.40895e-06	DOWN
MB_M_vs_SA_M	ko00261	Monobactam biosynthesis	14/1707	80/52703	2.70751e-07	1.04501e-05	DOWN
MB_M_vs_SA_M	ko00983	Drug metabolism - other enzymes	52/1707	815/52703	3.74396e-06	0.00012386	DOWN
MB_M_vs_SA_M	ko00400	Phenylalanine, tyrosine and tryptophan biosynthesis	28/1707	337/52703	6.46682e-06	0.000187197	DOWN
MB_M_vs_SA_M	ko00402	Benzoxazinoid biosynthesis	5/1707	11/52703	1.39064e-05	0.000357826	DOWN
MB_M_vs_SA_M	ko00300	Lysine biosynthesis	15/1707	140/52703	5.26285e-05	0.00121876	DOWN
MB_M_vs_SA_M	ko00780	Biotin metabolism	14/1707	130/52703	8.7392e-05	0.00183983	DOWN
MB_M_vs_SA_M	ko04212	Longevity regulating pathway - worm	65/1707	1257/52703	0.000177276	0.00342111	DOWN
MB_M_vs_SA_M	ko00220	Arginine biosynthesis	28/1707	419/52703	0.000289566	0.00515826	DOWN
MB_M_vs_SA_M	ko00333	Prodigiosin biosynthesis	8/1707	55/52703	0.000374533	0.00619529	DOWN
MB_M_vs_SA_M	ko03450	Non-homologous end-joining	11/1707	100/52703	0.00040355	0.00623024	DOWN
MB_M_vs_SA_M	ko00240	Pyrimidine metabolism	34/1707	565/52703	0.000482717	0.00698669	DOWN
MB_M_vs_SA_M	ko00405	Phenazine biosynthesis	4/1707	15/52703	0.00112414	0.0153134	DOWN
MB_M_vs_SA_M	ko03070	Bacterial secretion system	14/1707	169/52703	0.0012795	0.0164615	DOWN
MB_M_vs_SA_M	ko03018	RNA degradation	50/1707	1039/52703	0.00397495	0.046128	DOWN
MB_M_vs_SA_M	ko00860	Porphyrin metabolism	23/1707	386/52703	0.00410733	0.046128	DOWN
MB_M_vs_SA_M	ko00592	alpha-Linolenic acid metabolism	18/1707	276/52703	0.00418297	0.046128	DOWN
MB_M_vs_SA_M	ko00196	Photosynthesis - antenna proteins	35/1224	122/52703	2.61719e-28	6.2537e-26	UP
MB_M_vs_SA_M	ko00195	Photosynthesis	37/1224	260/52703	1.60032e-18	1.91196e-16	UP
MB_M_vs_SA_M	ko00960	Tropane, piperidine and pyridine alkaloid biosynthesis	28/1224	217/52703	2.7734e-13	2.20899e-11	UP
MB_M_vs_SA_M	ko00940	Phenylpropanoid biosynthesis	42/1224	558/52703	4.15821e-11	2.48398e-09	UP
MB_M_vs_SA_M	ko00543	Exopolysaccharide biosynthesis	6/1224	9/52703	1.22656e-08	5.86167e-07	UP
MB_M_vs_SA_M	ko00902	Monoterpenoid biosynthesis	13/1224	75/52703	1.79278e-08	7.13966e-07	UP
MB_M_vs_SA_M	ko04075	Plant hormone signal transduction	42/1224	692/52703	2.45232e-08	8.37107e-07	UP
MB_M_vs_SA_M	ko00906	Carotenoid biosynthesis	17/1224	140/52703	3.18395e-08	9.50995e-07	UP
MB_M_vs_SA_M	ko00910	Nitrogen metabolism	26/1224	334/52703	1.0608e-07	2.81638e-06	UP
MB_M_vs_SA_M	ko00500	Starch and sucrose metabolism	52/1224	1033/52703	2.39585e-07	5.72483e-06	UP
MB_M_vs_SA_M	ko00945	Stilbenoid, diarylheptanoid and gingerol biosynthesis	14/1224	123/52703	1.13614e-06	2.46798e-05	UP
MB_M_vs_SA_M	ko04070	Phosphatidylinositol signaling system	35/1224	619/52703	1.76955e-06	3.52359e-05	UP
MB_M_vs_SA_M	ko04712	Circadian rhythm - plant	16/1224	171/52703	2.78995e-06	5.12808e-05	UP
MB_M_vs_SA_M	ko00941	Flavonoid biosynthesis	16/1224	179/52703	5.04549e-06	8.61147e-05	UP
MB_M_vs_SA_M	ko02026	Biofilm formation - Escherichia coli	13/1224	123/52703	6.23488e-06	9.93206e-05	UP
MB_M_vs_SA_M	ko04710	Circadian rhythm	20/1224	279/52703	1.03327e-05	0.000154311	UP
MB_M_vs_SA_M	ko00460	Cyanoamino acid metabolism	21/1224	322/52703	2.59868e-05	0.000365263	UP
MB_M_vs_SA_M	ko00920	Sulfur metabolism	17/1224	241/52703	5.66712e-05	0.000752302	UP
MB_M_vs_SA_M	ko04213	Longevity regulating pathway - multiple species	37/1224	798/52703	7.09287e-05	0.000892012	UP
MB_M_vs_SA_M	ko04010	MAPK signaling pathway	52/1224	1279/52703	8.79865e-05	0.00101034	UP
MB_M_vs_SA_M	ko00562	Inositol phosphate metabolism	28/1224	542/52703	8.87941e-05	0.00101034	UP
MB_M_vs_SA_M	ko04141	Protein processing in endoplasmic reticulum	75/1224	2093/52703	0.000164318	0.0017847	UP
MB_M_vs_SA_M	ko04371	Apelin signaling pathway	27/1224	538/52703	0.000187419	0.0019471	UP
MB_M_vs_SA_M	ko04624	Toll and Imd signaling pathway	24/1224	464/52703	0.000268856	0.00267677	UP
MB_M_vs_SA_M	ko00401	Novobiocin biosynthesis	6/1224	42/52703	0.000397895	0.00380304	UP
MB_M_vs_SA_M	ko04917	Prolactin signaling pathway	16/1224	261/52703	0.000452595	0.00415948	UP
MB_M_vs_SA_M	ko00073	Cutin, suberine and wax biosynthesis	8/1224	79/52703	0.000502639	0.00431023	UP
MB_M_vs_SA_M	ko05111	Biofilm formation - Vibrio cholerae	6/1224	44/52703	0.000514757	0.00431023	UP
MB_M_vs_SA_M	ko04810	Regulation of actin cytoskeleton	41/1224	1014/52703	0.000523114	0.00431023	UP
MB_M_vs_SA_M	ko04920	Adipocytokine signaling pathway	20/1224	375/52703	0.000574349	0.00457464	UP
MB_M_vs_SA_M	ko04722	Neurotrophin signaling pathway	36/1224	861/52703	0.000616414	0.00475131	UP
MB_M_vs_SA_M	ko00900	Terpenoid backbone biosynthesis	20/1224	385/52703	0.000794506	0.00593266	UP
MB_M_vs_SA_M	ko00130	Ubiquinone and other terpenoid-quinone biosynthesis	16/1224	282/52703	0.00103381	0.00748561	UP
MB_M_vs_SA_M	ko04612	Antigen processing and presentation	30/1224	710/52703	0.00143119	0.0100582	UP
MB_M_vs_SA_M	ko04915	Estrogen signaling pathway	30/1224	714/52703	0.00155786	0.0106356	UP
MB_M_vs_SA_M	ko04921	Oxytocin signaling pathway	31/1224	751/52703	0.0017273	0.0114648	UP
MB_M_vs_SA_M	ko00710	Carbon fixation in photosynthetic organisms	36/1224	916/52703	0.00179269	0.0115773	UP
MB_M_vs_SA_M	ko00946	Degradation of flavonoids	7/1224	80/52703	0.00261276	0.0164293	UP
MB_M_vs_SA_M	ko04361	Axon regeneration	20/1224	430/52703	0.0029069	0.0178102	UP
MB_M_vs_SA_M	ko00908	Zeatin biosynthesis	6/1224	63/52703	0.00341492	0.0203997	UP
MB_M_vs_SA_M	ko04068	FoxO signaling pathway	31/1224	791/52703	0.00372559	0.0217127	UP
MB_M_vs_SA_M	ko00360	Phenylalanine metabolism	17/1224	353/52703	0.00409088	0.0232739	UP
MB_M_vs_SA_M	ko00860	Porphyrin metabolism	18/1224	386/52703	0.00445582	0.0247606	UP
MB_M_vs_SA_M	ko04922	Glucagon signaling pathway	31/1224	812/52703	0.00539815	0.0293153	UP
MB_M_vs_SB_M	ko03010	Ribosome	254/1490	4810/52703	1.09853e-22	2.72898e-20	DOWN
MB_M_vs_SB_M	ko00592	alpha-Linolenic acid metabolism	27/1490	276/52703	2.85787e-08	3.54977e-06	DOWN
MB_M_vs_SB_M	ko04626	Plant-pathogen interaction	59/1490	980/52703	6.72799e-08	5.57125e-06	DOWN
MB_M_vs_SB_M	ko00402	Benzoxazinoid biosynthesis	6/1490	11/52703	2.06771e-07	1.28416e-05	DOWN
MB_M_vs_SB_M	ko03008	Ribosome biogenesis in eukaryotes	53/1490	891/52703	4.4606e-07	2.21621e-05	DOWN
MB_M_vs_SB_M	ko04112	Cell cycle - Caulobacter	15/1490	133/52703	5.90014e-06	0.000244286	DOWN
MB_M_vs_SB_M	ko00970	Aminoacyl-tRNA biosynthesis	43/1490	746/52703	1.13415e-05	0.000402494	DOWN
MB_M_vs_SB_M	ko00333	Prodigiosin biosynthesis	9/1490	55/52703	2.22073e-05	0.000689596	DOWN
MB_M_vs_SB_M	ko00261	Monobactam biosynthesis	10/1490	80/52703	8.65041e-05	0.00222842	DOWN
MB_M_vs_SB_M	ko00999	Biosynthesis of various plant secondary metabolites	19/1490	247/52703	8.97032e-05	0.00222842	DOWN
MB_M_vs_SB_M	ko00860	Porphyrin metabolism	24/1490	386/52703	0.000313392	0.00698693	DOWN
MB_M_vs_SB_M	ko00940	Phenylpropanoid biosynthesis	31/1490	558/52703	0.000337504	0.00698693	DOWN
MB_M_vs_SB_M	ko00300	Lysine biosynthesis	12/1490	140/52703	0.000656641	0.0124167	DOWN
MB_M_vs_SB_M	ko00400	Phenylalanine, tyrosine and tryptophan biosynthesis	21/1490	337/52703	0.000699754	0.0124167	DOWN
MB_M_vs_SB_M	ko04712	Circadian rhythm - plant	13/1490	171/52703	0.00122519	0.0202909	DOWN
MB_M_vs_SB_M	ko00941	Flavonoid biosynthesis	13/1490	179/52703	0.00184694	0.0280392	DOWN
MB_M_vs_SB_M	ko00946	Degradation of flavonoids	8/1490	80/52703	0.00191878	0.0280392	DOWN
MB_M_vs_SB_M	ko03450	Non-homologous end-joining	9/1490	100/52703	0.00214547	0.02961	DOWN
MB_M_vs_SB_M	ko00460	Cyanoamino acid metabolism	19/1490	322/52703	0.0022774	0.0297765	DOWN
MB_M_vs_SB_M	ko04075	Plant hormone signal transduction	33/1490	692/52703	0.0028176	0.0349976	DOWN
MB_M_vs_SB_M	ko00780	Biotin metabolism	10/1490	130/52703	0.00395884	0.0468314	DOWN
MB_M_vs_SB_M	ko00196	Photosynthesis - antenna proteins	34/1500	122/52703	3.12171e-24	5.7191e-22	UP
MB_M_vs_SB_M	ko00195	Photosynthesis	47/1500	260/52703	4.72447e-24	5.7191e-22	UP
MB_M_vs_SB_M	ko00960	Tropane, piperidine and pyridine alkaloid biosynthesis	33/1500	217/52703	5.04842e-15	4.07417e-13	UP
MB_M_vs_SB_M	ko00910	Nitrogen metabolism	37/1500	334/52703	2.65659e-12	1.60793e-10	UP
MB_M_vs_SB_M	ko04075	Plant hormone signal transduction	55/1500	692/52703	1.34263e-11	6.50117e-10	UP
MB_M_vs_SB_M	ko00543	Exopolysaccharide biosynthesis	7/1500	9/52703	5.10949e-10	1.96503e-08	UP
MB_M_vs_SB_M	ko00906	Carotenoid biosynthesis	21/1500	140/52703	5.68151e-10	1.96503e-08	UP
MB_M_vs_SB_M	ko00460	Cyanoamino acid metabolism	31/1500	322/52703	4.74637e-09	1.4364e-07	UP
MB_M_vs_SB_M	ko00500	Starch and sucrose metabolism	62/1500	1033/52703	4.43973e-08	1.19431e-06	UP
MB_M_vs_SB_M	ko00710	Carbon fixation in photosynthetic organisms	56/1500	916/52703	1.08658e-07	2.63067e-06	UP
MB_M_vs_SB_M	ko00902	Monoterpenoid biosynthesis	13/1500	75/52703	1.87754e-07	4.13238e-06	UP
MB_M_vs_SB_M	ko04213	Longevity regulating pathway - multiple species	49/1500	798/52703	5.86819e-07	1.18393e-05	UP
MB_M_vs_SB_M	ko04710	Circadian rhythm	24/1500	279/52703	1.89574e-06	3.53053e-05	UP
MB_M_vs_SB_M	ko04712	Circadian rhythm - plant	18/1500	171/52703	2.15392e-06	3.63726e-05	UP
MB_M_vs_SB_M	ko00945	Stilbenoid, diarylheptanoid and gingerol biosynthesis	15/1500	123/52703	2.40375e-06	3.63726e-05	UP
MB_M_vs_SB_M	ko02026	Biofilm formation - Escherichia coli	15/1500	123/52703	2.40375e-06	3.63726e-05	UP
MB_M_vs_SB_M	ko04070	Phosphatidylinositol signaling system	39/1500	619/52703	4.41035e-06	6.28099e-05	UP
MB_M_vs_SB_M	ko04915	Estrogen signaling pathway	41/1500	714/52703	2.2768e-05	0.000306236	UP
MB_M_vs_SB_M	ko04727	GABAergic synapse	25/1500	354/52703	3.56116e-05	0.000453776	UP
MB_M_vs_SB_M	ko04612	Antigen processing and presentation	40/1500	710/52703	4.33296e-05	0.000524516	UP
MB_M_vs_SB_M	ko04141	Protein processing in endoplasmic reticulum	91/1500	2093/52703	5.00736e-05	0.00057729	UP
MB_M_vs_SB_M	ko04626	Plant-pathogen interaction	50/1500	980/52703	6.66268e-05	0.000733213	UP
MB_M_vs_SB_M	ko00920	Sulfur metabolism	19/1500	241/52703	7.06113e-05	0.000743277	UP
MB_M_vs_SB_M	ko04624	Toll and Imd signaling pathway	29/1500	464/52703	8.1116e-05	0.000794476	UP
MB_M_vs_SB_M	ko00073	Cutin, suberine and wax biosynthesis	10/1500	79/52703	8.20383e-05	0.000794476	UP
MB_M_vs_SB_M	ko00562	Inositol phosphate metabolism	32/1500	542/52703	0.000103761	0.000966191	UP
MB_M_vs_SB_M	ko00401	Novobiocin biosynthesis	7/1500	42/52703	0.000168263	0.00150879	UP
MB_M_vs_SB_M	ko04917	Prolactin signaling pathway	19/1500	261/52703	0.000199829	0.00172784	UP
MB_M_vs_SB_M	ko05111	Biofilm formation - Vibrio cholerae	7/1500	44/52703	0.000227472	0.00189904	UP
MB_M_vs_SB_M	ko04010	MAPK signaling pathway	59/1500	1279/52703	0.000237532	0.00191692	UP
MB_M_vs_SB_M	ko04371	Apelin signaling pathway	30/1500	538/52703	0.000437345	0.0034156	UP
MB_M_vs_SB_M	ko00270	Cysteine and methionine metabolism	45/1500	957/52703	0.000842155	0.00637157	UP
MB_M_vs_SB_M	ko04810	Regulation of actin cytoskeleton	46/1500	1014/52703	0.00152157	0.011163	UP
MB_M_vs_SB_M	ko00940	Phenylpropanoid biosynthesis	29/1500	558/52703	0.00158481	0.011285	UP
MB_M_vs_SB_M	ko04913	Ovarian steroidogenesis	11/1500	136/52703	0.00182736	0.0126404	UP
MB_M_vs_SB_M	ko04068	FoxO signaling pathway	37/1500	791/52703	0.00252551	0.0169844	UP
MB_M_vs_SB_M	ko00052	Galactose metabolism	28/1500	559/52703	0.00316617	0.0199857	UP
MB_M_vs_SB_M	ko04724	Glutamatergic synapse	24/1500	455/52703	0.00317097	0.0199857	UP
MB_M_vs_SB_M	ko04361	Axon regeneration	23/1500	430/52703	0.00321944	0.0199857	UP
MB_M_vs_SB_M	ko00946	Degradation of flavonoids	7/1500	80/52703	0.007808	0.0472589	UP
MB_M_vs_SB_M	ko00860	Porphyrin metabolism	20/1500	386/52703	0.00801809	0.0473469	UP
MB_M_vs_SB_M	ko04066	HIF-1 signaling pathway	38/1500	882/52703	0.00832757	0.0480036	UP
MB_T_vs_SA_T	ko03010	Ribosome	38/190	4810/52703	3.2612e-06	0.000545823	UP
MB_T_vs_SA_T	ko04971	Gastric acid secretion	8/190	325/52703	2.63536e-05	0.00220538	UP
MB_T_vs_SA_T	ko04210	Apoptosis	11/190	845/52703	0.000274323	0.0105351	UP
MB_T_vs_SA_T	ko04260	Cardiac muscle contraction	10/190	709/52703	0.000277776	0.0105351	UP
MB_T_vs_SA_T	ko04810	Regulation of actin cytoskeleton	12/190	1014/52703	0.000344424	0.0105351	UP
MB_T_vs_SA_T	ko04611	Platelet activation	8/190	479/52703	0.000377674	0.0105351	UP
MB_T_vs_SA_T	ko04670	Leukocyte transendothelial migration	7/190	432/52703	0.00104076	0.0238349	UP
MB_T_vs_SA_T	ko00960	Tropane, piperidine and pyridine alkaloid biosynthesis	5/190	217/52703	0.0011937	0.0238349	UP
MB_T_vs_SA_T	ko04510	Focal adhesion	10/190	866/52703	0.00128169	0.0238349	UP
MB_T_vs_SA_T	ko04814	Motor proteins	8/190	615/52703	0.00187171	0.0252345	UP
MB_T_vs_SA_T	ko04015	Rap1 signaling pathway	9/190	760/52703	0.00187589	0.0252345	UP
MB_T_vs_SA_T	ko03082	ATP-dependent chromatin remodeling	4/190	144/52703	0.00189786	0.0252345	UP
MB_T_vs_SA_T	ko04961	Endocrine and other factor-regulated calcium reabsorption	5/190	243/52703	0.00196004	0.0252345	UP
MB_T_vs_SA_T	ko04520	Adherens junction	7/190	507/52703	0.00256939	0.0307168	UP
MB_T_vs_SA_T	ko04530	Tight junction	10/190	967/52703	0.00284946	0.0317939	UP
MB_T_vs_SA_T	ko00592	alpha-Linolenic acid metabolism	5/190	276/52703	0.00338652	0.0354248	UP
MB_T_vs_SA_T	ko04918	Thyroid hormone synthesis	6/190	414/52703	0.00407721	0.0401409	UP
MB_T_vs_SA_T	ko04970	Salivary secretion	5/190	295/52703	0.00448416	0.0416948	UP
MB_T_vs_SA_T	ko04911	Insulin secretion	4/190	193/52703	0.00540268	0.0475915	UP
MB_T_vs_SA_T	ko04964	Proximal tubule bicarbonate reclamation	3/190	100/52703	0.00577085	0.0482929	UP
SA_M_vs_SA_T	ko04016	MAPK signaling pathway - plant	52/238	745/52703	1.1074e-45	1.189e-43	DOWN
SA_M_vs_SA_T	ko04626	Plant-pathogen interaction	44/238	980/52703	1.8175e-30	9.75712e-29	DOWN
SA_M_vs_SA_T	ko04075	Plant hormone signal transduction	31/238	692/52703	1.39742e-21	5.00129e-20	DOWN
SA_M_vs_SA_T	ko00402	Benzoxazinoid biosynthesis	5/238	11/52703	8.13677e-10	2.18408e-08	DOWN
SA_M_vs_SA_T	ko00906	Carotenoid biosynthesis	8/238	140/52703	2.74924e-07	5.90364e-06	DOWN
SA_M_vs_SA_T	ko00591	Linoleic acid metabolism	6/238	118/52703	1.72038e-05	0.000307858	DOWN
SA_M_vs_SA_T	ko00592	alpha-Linolenic acid metabolism	8/238	276/52703	4.1065e-05	0.000629869	DOWN
SA_M_vs_SA_T	ko00908	Zeatin biosynthesis	4/238	63/52703	0.00019597	0.00263013	DOWN
SA_M_vs_SA_T	ko04721	Synaptic vesicle cycle	9/238	560/52703	0.00110088	0.0131333	DOWN
SA_M_vs_SA_T	ko00511	Other glycan degradation	45661	169/52703	0.0127654	0.0268745	UP
SA_M_vs_SA_T	ko03410	Base excision repair	45661	402/52703	0.0301641	0.0282161	UP
SA_M_vs_SA_T	ko04075	Plant hormone signal transduction	45661	692/52703	0.0514968	0.0282161	UP
SA_M_vs_SA_T	ko00051	Fructose and mannose metabolism	45661	721/52703	0.0536105	0.0282161	UP
