# Supplementary material for: Integrated multi-omics analysis reveals hormonal and nutrient networks regulating sugarcane tillering
Source: Front Plant Sci. 2026 Apr 20;17:1755625. doi: 10.3389/fpls.2026.1755625 (PMC13136100; doi:10.3389/fpls.2026.1755625)
Supplement: Supplementary file 1 [file DataSheet1.zip › Supplement/Table S4. Differentially abundant metabolites, their classification, and fold-change values across pairwise comparisons.xlsx]

## Sheet: sheet1
Index	Compounds	Class	MB_M_vs_SA_M_Fold_Change	MB_M_vs_SA_M_Log2FC	MB_M_vs_SA_M_Type	MB_M_vs_SB_M_Fold_Change	MB_M_vs_SB_M_Log2FC	MB_M_vs_SB_M_Type	MB_T_vs_SA_T_Fold_Change	MB_T_vs_SA_T_Log2FC	MB_T_vs_SA_T_Type	MB_T_vs_SB_T_Fold_Change	MB_T_vs_SB_T_Log2FC	MB_T_vs_SB_T_Type	MA_M_vs_SA_M_Fold_Change	MA_M_vs_SA_M_Log2FC	MA_M_vs_SA_M_Type	MA_M_vs_SB_M_Fold_Change	MA_M_vs_SB_M_Log2FC	MA_M_vs_SB_M_Type	MA_T_vs_SA_T_Fold_Change	MA_T_vs_SA_T_Log2FC	MA_T_vs_SA_T_Type	MA_T_vs_SB_T_Fold_Change	MA_T_vs_SB_T_Log2FC	MA_T_vs_SB_T_Type
ABA-ald	Abscisic aldehyde	ABA	N.D.	N.D.	N.D.	N.D.	N.D.	N.D.	0.0	-inf	down	N.D.	N.D.	N.D.	N.D.	N.D.	N.D.	N.D.	N.D.	N.D.	0.0	-inf	down	N.D.	N.D.	N.D.
ABA	Abscisic acid	ABA	0.4739635673610298	-1.0771519286069804	down	0.3720328588511126	-1.4264980455755294	down	N.D.	N.D.	N.D.	2.1006225804018808	1.0708169757686987	up	N.D.	N.D.	N.D.	0.4441121382810983	-1.1710040919258848	down	0.4814101274398115	-1.0546616027353015	down	N.D.	N.D.	N.D.
ICAld	Indole-3-carboxaldehyde	Auxin	2.0358868876466416	1.0256574085823542	up	N.D.	N.D.	N.D.	5.851171856439921	2.5487255925876178	up	N.D.	N.D.	N.D.	N.D.	N.D.	N.D.	0.4702062816413987	-1.0886342823269686	down	2.5276221944731634	1.3377808389528805	up	N.D.	N.D.	N.D.
ICA	Indole-3-carboxylic acid	Auxin	N.D.	N.D.	N.D.	N.D.	N.D.	N.D.	N.D.	N.D.	N.D.	3.0013757796936935	1.5856239592430281	up	N.D.	N.D.	N.D.	N.D.	N.D.	N.D.	N.D.	N.D.	N.D.	2.263982797586184	1.1788629961859656	up
IAN	3-Indoleacetonitrile	Auxin	N.D.	N.D.	N.D.	N.D.	N.D.	N.D.	N.D.	N.D.	N.D.	2.553210358128556	1.3523124057930611	up	N.D.	N.D.	N.D.	N.D.	N.D.	N.D.	N.D.	N.D.	N.D.	N.D.	N.D.	N.D.
IA	3-Indoleacrylic acid	Auxin	0.0	-inf	down	0.0	-inf	down	N.D.	N.D.	N.D.	N.D.	N.D.	N.D.	0.4658769855260821	-1.1019790322827878	down	0.471181026450815	-1.0856466490900407	down	N.D.	N.D.	N.D.	inf	inf	up
TRP	L-tryptophan	Auxin	N.D.	N.D.	N.D.	0.2779392426397912	-1.8471585497881025	down	4.5521003961170265	2.1865323764896005	up	2.6649850190653424	1.4141274230479086	up	N.D.	N.D.	N.D.	0.24915642134709198	-2.0048763387417896	down	N.D.	N.D.	N.D.	N.D.	N.D.	N.D.
TRA	Tryptamine	Auxin	6.4106458088497895	2.6804697013515604	up	0.3340789294229597	-1.581739101066944	down	158.30435987102356	7.306557179158143	up	11.164668807653792	3.480868550110236	up	31.396508442511653	4.972532223024787	up	N.D.	N.D.	N.D.	26.45531731058277	4.725485816721021	up	N.D.	N.D.	N.D.
IAA-Leu-Me	Indole-3-acetyl-L-leucine methyl ester	Auxin	N.D.	N.D.	N.D.	0.15380883556430688	-2.7007897134427923	down	N.D.	N.D.	N.D.	N.D.	N.D.	N.D.	N.D.	N.D.	N.D.	0.0	-inf	down	N.D.	N.D.	N.D.	N.D.	N.D.	N.D.
IAA-Ala	N-(3-Indolylacetyl)-L-alanine	Auxin	N.D.	N.D.	N.D.	N.D.	N.D.	N.D.	N.D.	N.D.	N.D.	N.D.	N.D.	N.D.	N.D.	N.D.	N.D.	N.D.	N.D.	N.D.	N.D.	N.D.	N.D.	3.5747381809500967	1.8378375806666536	up
MEIAA	Methyl indole-3-acetate	Auxin	2.2868111659162174	1.1933372397137716	up	N.D.	N.D.	N.D.	3.165242192358473	1.6623158934439528	up	N.D.	N.D.	N.D.	2.3159879832580885	1.2116277677749303	up	N.D.	N.D.	N.D.	3.6568553051122383	1.870603543078818	up	N.D.	N.D.	N.D.
IAA-Gly	Indole-3-acetyl glycine	Auxin	0.4052545809715649	-1.3030996009209663	down	0.2245649975419368	-2.1547950193659413	down	N.D.	N.D.	N.D.	4.113289885950939	2.0402927500017967	up	N.D.	N.D.	N.D.	N.D.	N.D.	N.D.	0.19412392169454068	-2.3649501840301466	down	N.D.	N.D.	N.D.
IAM	3-Indole acetamide	Auxin	0.0	-inf	down	N.D.	N.D.	N.D.	inf	inf	up	inf	inf	up	0.0	-inf	down	N.D.	N.D.	N.D.	N.D.	N.D.	N.D.	N.D.	N.D.	N.D.
Indole	Indole	Auxin	N.D.	N.D.	N.D.	0.3375447471861676	-1.5668493267554038	down	3.7570602087136233	1.9096042360532934	up	N.D.	N.D.	N.D.	N.D.	N.D.	N.D.	0.2771810054079992	-1.8510996986770576	down	N.D.	N.D.	N.D.	N.D.	N.D.	N.D.
BAPR	6-Benzyladenosine	CK	N.D.	N.D.	N.D.	0.4900352307975878	-1.0290426202108975	down	N.D.	N.D.	N.D.	N.D.	N.D.	N.D.	inf	inf	up	N.D.	N.D.	N.D.	N.D.	N.D.	N.D.	N.D.	N.D.	N.D.
iP9G	N6-Isopentenyl-adenine-9-glucoside	CK	0.0	-inf	down	0.0	-inf	down	N.D.	N.D.	N.D.	0.0	-inf	down	N.D.	N.D.	N.D.	N.D.	N.D.	N.D.	9.262160048154293	3.2113486867202425	up	4.309503959453451	2.107521819100639	up
IPR	N6-isopentenyladenosine	CK	N.D.	N.D.	N.D.	2.5817221744775964	1.3683337570087315	up	N.D.	N.D.	N.D.	0.4954127087904938	-1.0132972164648808	down	0.4897481849082755	-1.0298879492626618	down	N.D.	N.D.	N.D.	3.1373895918419006	1.6495646899463283	up	N.D.	N.D.	N.D.
DHZROG	Dihydrozeatin-O-glucoside riboside	CK	N.D.	N.D.	N.D.	0.0	-inf	down	N.D.	N.D.	N.D.	0.0	-inf	down	N.D.	N.D.	N.D.	0.0	-inf	down	13.746031829423456	3.7809432999790658	up	0.2884043281319307	-1.7938352793806838	down
cZRMP	cis-Zeatin riboside monophosphate	CK	N.D.	N.D.	N.D.	0.0	-inf	down	N.D.	N.D.	N.D.	0.3300268347952962	-1.5993447587432377	down	N.D.	N.D.	N.D.	0.0	-inf	down	N.D.	N.D.	N.D.	0.4059902248824218	-1.3004831031503774	down
iPRMP	N-6-iso-pentenyladenosine-5'-monophosphate	CK	N.D.	N.D.	N.D.	N.D.	N.D.	N.D.	N.D.	N.D.	N.D.	N.D.	N.D.	N.D.	0.3049201743025444	-1.7134964889694486	down	0.4150493424818363	-1.2686452357235678	down	N.D.	N.D.	N.D.	N.D.	N.D.	N.D.
cZROG	cis-Zeatin-O-glucoside riboside	CK	N.D.	N.D.	N.D.	N.D.	N.D.	N.D.	N.D.	N.D.	N.D.	N.D.	N.D.	N.D.	N.D.	N.D.	N.D.	0.466602867621326	-1.0997329211049989	down	N.D.	N.D.	N.D.	N.D.	N.D.	N.D.
BAP9G	N6-Benzyladenine-9-glucoside	CK	N.D.	N.D.	N.D.	N.D.	N.D.	N.D.	N.D.	N.D.	N.D.	N.D.	N.D.	N.D.	N.D.	N.D.	N.D.	N.D.	N.D.	N.D.	inf	inf	up	inf	inf	up
cZR	cis-Zeatin riboside	CK	N.D.	N.D.	N.D.	2.337504470129182	1.224969123942322	up	N.D.	N.D.	N.D.	N.D.	N.D.	N.D.	N.D.	N.D.	N.D.	2.0725358875853743	1.0513970833341428	up	N.D.	N.D.	N.D.	N.D.	N.D.	N.D.
cZ	cis-Zeatin	CK	2.7059650523894154	1.4361432069899642	up	N.D.	N.D.	N.D.	2.2075781860264434	1.1424645348590612	up	N.D.	N.D.	N.D.	N.D.	N.D.	N.D.	N.D.	N.D.	N.D.	N.D.	N.D.	N.D.	N.D.	N.D.	N.D.
IP	N6-isopentenyladenine	CK	N.D.	N.D.	N.D.	N.D.	N.D.	N.D.	N.D.	N.D.	N.D.	N.D.	N.D.	N.D.	N.D.	N.D.	N.D.	N.D.	N.D.	N.D.	3.8589454629097655	1.9482066549323924	up	4.922704267065499	2.299451071838999	up
KR	Kinetin riboside	CK	0.27953600451375177	-1.8388939793033103	down	N.D.	N.D.	N.D.	N.D.	N.D.	N.D.	N.D.	N.D.	N.D.	N.D.	N.D.	N.D.	N.D.	N.D.	N.D.	N.D.	N.D.	N.D.	N.D.	N.D.	N.D.
iP7G	N6-Isopentenyl-adenine-7-glucoside	CK	0.0	-inf	down	0.0	-inf	down	N.D.	N.D.	N.D.	0.38178291127128544	-1.3891755662050194	down	0.0	-inf	down	0.0	-inf	down	0.0	-inf	down	N.D.	N.D.	N.D.
ACC	1-Aminocyclopropanecarboxylic acid	ETH	N.D.	N.D.	N.D.	N.D.	N.D.	N.D.	N.D.	N.D.	N.D.	N.D.	N.D.	N.D.	0.2094195024904772	-2.2555322933247237	down	0.20704621346518173	-2.2719752764585235	down	0.31795940309381865	-1.6530855202396575	down	0.2662912700144922	-1.9089229622954509	down
GA12-ald	Gibberellin A12 aldehyde	GA	0.0	-inf	down	N.D.	N.D.	N.D.	N.D.	N.D.	N.D.	N.D.	N.D.	N.D.	0.0	-inf	down	N.D.	N.D.	N.D.	N.D.	N.D.	N.D.	N.D.	N.D.	N.D.
GA19	Gibberellin A19	GA	N.D.	N.D.	N.D.	N.D.	N.D.	N.D.	N.D.	N.D.	N.D.	2.9065898753410635	1.5393275191681697	up	0.19510607492394544	-2.3576693957399915	down	0.3996588703912872	-1.3231589848152223	down	N.D.	N.D.	N.D.	N.D.	N.D.	N.D.
GA7	Gibberellin A7	GA	2.0020805354220705	1.0015000089976445	up	N.D.	N.D.	N.D.	2.184824209898312	1.1275172057165326	up	N.D.	N.D.	N.D.	0.3598038187134664	-1.4747175964309722	down	0.30569050877422543	-1.70985633545583	down	N.D.	N.D.	N.D.	0.3019987313838668	-1.7273856057014063	down
GA8	Gibberellin A8	GA	inf	inf	up	inf	inf	up	N.D.	N.D.	N.D.	N.D.	N.D.	N.D.	N.D.	N.D.	N.D.	N.D.	N.D.	N.D.	N.D.	N.D.	N.D.	N.D.	N.D.	N.D.
OPDA	cis(+)-12-Oxophytodienoic acid	JA	N.D.	N.D.	N.D.	N.D.	N.D.	N.D.	N.D.	N.D.	N.D.	N.D.	N.D.	N.D.	3.0446935903510486	1.6062970465473991	up	N.D.	N.D.	N.D.	3.7598299597011584	1.9106674167318791	up	3.837792276446119	1.9402766266319984	up
OPC-4	3-oxo-2-(2-(Z)-Pentenyl) cyclopentane-1-butyric acid	JA	N.D.	N.D.	N.D.	N.D.	N.D.	N.D.	N.D.	N.D.	N.D.	N.D.	N.D.	N.D.	0.36822498575844187	-1.4413405713858611	down	0.3700966657105599	-1.4340259567755973	down	N.D.	N.D.	N.D.	N.D.	N.D.	N.D.
MEJA	Methyl jasmonate	JA	N.D.	N.D.	N.D.	N.D.	N.D.	N.D.	3.111355297679708	1.6375431511989875	up	2.6282359388257284	1.3940947933523788	up	N.D.	N.D.	N.D.	N.D.	N.D.	N.D.	N.D.	N.D.	N.D.	N.D.	N.D.	N.D.
OPC-6	3-oxo-2-(2-(Z)-Pentenyl)cyclopentane-1-hexanoic acid	JA	0.3653165198639987	-1.452781100051423	down	0.2578866220425025	-1.955191160122141	down	N.D.	N.D.	N.D.	inf	inf	up	N.D.	N.D.	N.D.	N.D.	N.D.	N.D.	N.D.	N.D.	N.D.	inf	inf	up
12-OH-JA	12-Hydroxyjasmonic acid	JA	2.9979688941331504	1.5839854144690095	up	inf	inf	up	N.D.	N.D.	N.D.	N.D.	N.D.	N.D.	N.D.	N.D.	N.D.	inf	inf	up	N.D.	N.D.	N.D.	N.D.	N.D.	N.D.
JA	Jasmonic acid	JA	0.272768789882938	-1.874249513784008	down	0.3370520056953943	-1.5689568845773598	down	N.D.	N.D.	N.D.	N.D.	N.D.	N.D.	0.20114008324308225	-2.3137274839867312	down	0.24854261556798465	-2.008434854780083	down	0.4836840485619306	-1.0478631350239258	down	N.D.	N.D.	N.D.
JA-ILE	Jasmonoyl-L-isoleucine	JA	0.15888926578243248	-2.65390643228745	down	0.2135190469181753	-2.2275633240170767	down	2.0924424160041504	1.0651879203677992	up	2.5213278924924496	1.3341837493396684	up	0.10632053909853993	-3.2335077699535426	down	0.14287598387692224	-2.8071646616831694	down	0.20733851260640135	-2.2699399765794377	down	0.249836445210629	-2.000944147607569	down
JA-Val	N-[(-)-Jasmonoyl]-(L)-valine	JA	0.15029659807945378	-2.7341157402534835	down	0.2487557902259729	-2.007197987590576	down	N.D.	N.D.	N.D.	3.643138918724857	1.865182008403306	up	0.04523505641161695	-4.466414919159445	down	0.07486850898407993	-3.7394971664965375	down	0.14954738695938907	-2.741325392411815	down	0.3657422209686973	-1.4511009151148018	down
SAG	Salicylic acid 2-O-β-glucoside	SA	N.D.	N.D.	N.D.	0.3230344877148008	-1.6302398971537906	down	3.1845106705301176	1.6710717060969928	up	N.D.	N.D.	N.D.	N.D.	N.D.	N.D.	0.4486085168969161	-1.156471084431287	down	N.D.	N.D.	N.D.	N.D.	N.D.	N.D.
SA	Salicylic acid	SA	N.D.	N.D.	N.D.	0.3514501506950914	-1.5086080213650312	down	2.7818872020987278	1.4760639237363955	up	N.D.	N.D.	N.D.	N.D.	N.D.	N.D.	0.4678864119292807	-1.095769763446875	down	N.D.	N.D.	N.D.	N.D.	N.D.	N.D.
MeSAG	2-Methoxycarbonylphenyl beta-D-glucopyranoside	SA	N.D.	N.D.	N.D.	N.D.	N.D.	N.D.	N.D.	N.D.	N.D.	N.D.	N.D.	N.D.	3.1875218578027824	1.672435235002259	up	N.D.	N.D.	N.D.	2.530985329642169	1.339699145175255	up	N.D.	N.D.	N.D.
2-Coumarate	2-Coumarate	SA	N.D.	N.D.	N.D.	N.D.	N.D.	N.D.	2.1047505028718207	1.0736492263544593	up	N.D.	N.D.	N.D.	N.D.	N.D.	N.D.	N.D.	N.D.	N.D.	2.9341343209713795	1.5529349172838425	up	N.D.	N.D.	N.D.
Note: nf and -inf indicate that the metabolite was detected in only one of the compared groups (unique accumulation), resulting in division by zero.
