# Supplementary material for: Integrated multi-omics analysis reveals hormonal and nutrient networks regulating sugarcane tillering
Source: Front Plant Sci. 2026 Apr 20;17:1755625. doi: 10.3389/fpls.2026.1755625 (PMC13136100; doi:10.3389/fpls.2026.1755625)
Supplement: Supplementary file 1 [file DataSheet1.zip › Supplement/Table S5. Differential ions (VIP greater 1.0) identified in main stems and tillers between high- and low-tillering genotypes.xlsx]

## Sheet: Table S5. Fold change analysis 
Ion	SA_M_vs_MA_M_Fold_Change	SA_M_vs_MA_M_Log2FC	SA_M_vs_MA_M_Type	SA_M_vs_MB_M_Fold_Change	SA_M_vs_MB_M_Log2FC	SA_M_vs_MB_M_Type	SA_T_vs_MA_T_Fold_Change	SA_T_vs_MA_T_Log2FC	SA_T_vs_MA_T_Type	SA_T_vs_MB_T_Fold_Change	SA_T_vs_MB_T_Log2FC	SA_T_vs_MB_T_Type	SB_M_vs_MA_M_Fold_Change	SB_M_vs_MA_M_Log2FC	SB_M_vs_MA_M_Type	SB_M_vs_MB_M_Fold_Change	SB_M_vs_MB_M_Log2FC	SB_M_vs_MB_M_Type	SB_T_vs_MA_T_Fold_Change	SB_T_vs_MA_T_Log2FC	SB_T_vs_MA_T_Type	SB_T_vs_MB_T_Fold_Change	SB_T_vs_MB_T_Log2FC	SB_T_vs_MB_T_Type
Al	0.44352	-1.17293	down	0.39793	-1.32941	down	--	--	--	--	--	--	--	--	--	0.648213	-0.625459	down	--	--	--	--	--	--
As	--	--	--	--	--	--	--	--	abnorm,up	--	--	--	--	--	abnorm,up	--	--	--	--	--	--	--	--	abnorm,down
B	0.68654	-0.542585	down	--	--	--	--	--	--	0.848965	-0.236223	down	0.662291	-0.594462	down	--	--	--	--	--	--	0.866206	-0.207217	down
Ba	--	--	--	--	--	--	1.23854	0.308639	up	--	--	--	0.780594	-0.357355	down	0.944009	-0.083127	down	--	--	--	0.853184	-0.229072	down
Ca	--	--	--	1.32649	0.407611	up	--	--	--	--	--	--	0.734242	-0.445673	down	1.17231	0.229349	up	--	--	--	--	--	--
Cd	0.375896	-1.41159	down	--	--	--	0.289563	-1.78805	down	--	--	--	0.298136	-1.74596	down	--	--	--	--	--	--	--	--	--
Co	--	--	--	--	--	--	1.74144	0.800282	up	1.27876	0.35475	up	--	--	--	--	--	--	2.01281	1.00921	up	1.47804	0.563682	up
Cr	1.17572	0.23355	up	1.09501	0.130946	up	1.05724	0.080305	up	1.04144	0.058573	up	1.05964	0.083578	up	--	--	--	0.983274	-0.024334	down	0.968573	-0.046067	down
Cu	--	--	--	--	--	--	--	--	--	0.986663	-0.01937	down	--	--	--	--	--	--	--	--	--	--	--	--
Fe	--	--	abnorm,up	--	--	abnorm,up	11.4518	3.5175	up	10.4746	3.38883	up	14.9612	3.90315	up	5.92313	2.56636	up	--	--	--	--	--	--
K	0.70697	-0.500278	down	0.497401	-1.00752	down	--	--	--	0.604431	-0.726351	down	0.660603	-0.598144	down	0.464779	-1.10538	down	1.38289	0.467684	up	--	--	--
Li	0.582996	-0.778443	down	0.665573	-0.587332	down	--	--	--	--	--	--	0.567002	-0.818574	down	0.647314	-0.627463	down	1.7505	0.807771	up	--	--	--
Mg	--	--	--	--	--	--	1.17868	0.237178	up	1.14827	0.199457	up	0.693164	-0.528731	down	--	--	--	0.825788	-0.276157	down	0.804477	-0.313878	down
Mn	0.6398	-0.644306	down	1.23131	0.300199	up	0.643085	-0.636919	down	--	--	--	--	--	--	--	--	--	0.688011	-0.539497	down	--	--	--
Mo	1.61374	0.690409	up	--	--	--	0.563247	-0.82816	down	--	--	--	--	--	--	--	--	--	--	--	--	--	--	--
Na	0.874292	-0.193812	down	--	--	--	--	--	--	--	--	--	0.806965	-0.309421	down	0.869234	-0.202183	down	--	--	--	--	--	--
Ni	--	--	--	--	--	abnorm,down	--	--	--	--	--	--	--	--	--	--	--	--	--	--	--	--	--	--
P	0.616777	-0.697179	down	0.645827	-0.630779	down	1.1792	0.237809	up	0.910283	-0.135612	down	--	--	--	1.19133	0.252568	up	1.4714	0.557192	up	1.13585	0.18377	up
Pb	--	--	--	--	--	--	2.19245	1.13254	up	1.90577	0.930373	up	0.721725	-0.470478	down	--	--	--	1.19266	0.254178	up	--	--	--
Pd	--	--	--	1.05319	0.07477	up	0.9321	-0.101444	down	0.932013	-0.101579	down	--	--	--	1.04986	0.0702	up	0.9439	-0.083294	down	0.943812	-0.083429	down
Sb	--	--	--	--	--	--	2.08698	1.06141	up	--	--	--	--	--	--	1.55017	0.632429	up	1.47261	0.558375	up	--	--	--
Se	--	--	--	--	--	--	--	--	--	2.25209	1.17126	up	--	--	--	--	--	--	2.16654	1.11539	up	2.88314	1.52764	up
Si	0.756873	-0.401878	down	--	--	--	--	--	--	0.852485	-0.230253	down	0.694287	-0.526397	down	--	--	--	--	--	--	0.856333	-0.223757	down
Sn	--	--	--	--	--	--	--	--	--	--	--	--	--	--	--	0.78107	-0.356477	down	--	--	--	0.87118	-0.198958	down
Sr	--	--	--	--	--	--	2.1421	1.09902	up	1.86943	0.902595	up	0.717254	-0.479445	down	--	--	--	1.18314	0.242627	up	--	--	--
Ti	0.438008	-1.19097	down	0.693925	-0.527149	down	16.7681	4.06765	up	5.30202	2.40654	up	--	--	--	--	--	--	--	--	--	2.86993	1.52102	up
V	0.71294	-0.488148	down	0.795983	-0.32919	down	0.739607	-0.435169	down	0.795922	-0.329301	down	--	--	--	--	--	--	0.825236	-0.27712	down	0.888071	-0.171252	down
W	--	--	abnorm,up	--	--	abnorm,up	--	--	abnorm,down	0.3361	-1.57304	down	--	--	abnorm,up	--	--	abnorm,up	--	--	abnorm,down	--	--	--
Zn	0.771402	-0.374445	down	--	--	--	--	--	--	0.84932	-0.235619	down	0.769926	-0.377207	down	--	--	--	1.12989	0.176176	up	--	--	--
