# Supplementary material for: Integrated multi-omics analysis reveals hormonal and nutrient networks regulating sugarcane tillering
Source: Front Plant Sci. 2026 Apr 20;17:1755625. doi: 10.3389/fpls.2026.1755625 (PMC13136100; doi:10.3389/fpls.2026.1755625)
Supplement: Supplementary file 1 [file DataSheet1.zip › Supplement/Table S6. KEGG Enrichment of WGCNA Gene Modules.xlsx]

## Sheet: Sheet1
Gene_Module	KEGG_ID	Pathway_Description	q-value
Blue	ko00196	Photosynthesis - antenna proteins	8.43e-44
Blue	ko00860	Porphyrin metabolism	1.71e-07
Blue	ko00945	Stilbenoid, diarylheptanoid and gingerol biosynthesis	4.13e-06
Blue	ko00195	Photosynthesis	9.84e-05
Blue	ko04710	Circadian rhythm	0.00014
Blue	ko00900	Terpenoid backbone biosynthesis	0.00023
Blue	ko00910	Nitrogen metabolism	0.000418
Blue	ko00941	Flavonoid biosynthesis	0.00288
Blue	ko04068	FoxO signaling pathway	0.003506
Blue	ko00710	Carbon fixation in photosynthetic organisms	0.003506
Blue	ko00902	Monoterpenoid biosynthesis	0.004868
Blue	ko00073	Cutin, suberine and wax biosynthesis	0.005442
Blue	ko04371	Apelin signaling pathway	0.007596
Blue	ko00543	Exopolysaccharide biosynthesis	0.007596
Blue	ko00940	Phenylpropanoid biosynthesis	0.008958
Blue	ko04712	Circadian rhythm - plant	0.009612
Blue	ko04920	Adipocytokine signaling pathway	0.012997
Blue	ko04361	Axon regeneration	0.026388
Blue	ko00906	Carotenoid biosynthesis	0.028517
Blue	ko00909	Sesquiterpenoid and triterpenoid biosynthesis	0.028776
Blue	ko00051	Fructose and mannose metabolism	0.035608
Blue	ko04921	Oxytocin signaling pathway	0.043997
Green	ko00196	Photosynthesis - antenna proteins	8.43e-44
Green	ko00860	Porphyrin metabolism	1.71e-07
Green	ko00945	Stilbenoid, diarylheptanoid and gingerol biosynthesis	4.13e-06
Green	ko00195	Photosynthesis	9.84e-05
Green	ko04710	Circadian rhythm	0.00014
Green	ko00900	Terpenoid backbone biosynthesis	0.00023
Green	ko00910	Nitrogen metabolism	0.000418
Green	ko00941	Flavonoid biosynthesis	0.00288
Green	ko04068	FoxO signaling pathway	0.003506
Green	ko00710	Carbon fixation in photosynthetic organisms	0.003506
Green	ko00902	Monoterpenoid biosynthesis	0.004868
Green	ko00073	Cutin, suberine and wax biosynthesis	0.005442
Green	ko04371	Apelin signaling pathway	0.007596
Green	ko00543	Exopolysaccharide biosynthesis	0.007596
Green	ko00940	Phenylpropanoid biosynthesis	0.008958
Green	ko04712	Circadian rhythm - plant	0.009612
Green	ko04920	Adipocytokine signaling pathway	0.012997
Green	ko04361	Axon regeneration	0.026388
Green	ko00906	Carotenoid biosynthesis	0.028517
Green	ko00909	Sesquiterpenoid and triterpenoid biosynthesis	0.028776
Green	ko00051	Fructose and mannose metabolism	0.035608
Green	ko04921	Oxytocin signaling pathway	0.043997
Yellow	ko04626	Plant-pathogen interaction	7.31e-26
Yellow	ko04016	MAPK signaling pathway - plant	2.03e-13
Yellow	ko04075	Plant hormone signal transduction	8.17e-06
Yellow	ko04721	Synaptic vesicle cycle	0.001339
Yellow	ko00062	Fatty acid elongation	0.003753
Yellow	ko00592	alpha-Linolenic acid metabolism	0.003753
Yellow	ko04911	Insulin secretion	0.012639
Yellow	ko00541	O-Antigen nucleotide sugar biosynthesis	0.012745
Yellow	ko04130	SNARE interactions in vesicular transport	0.01615
Yellow	ko00520	Amino sugar and nucleotide sugar metabolism	0.01615
Yellow	ko00591	Linoleic acid metabolism	0.033538
Yellow	ko00270	Cysteine and methionine metabolism	0.033538
Turquoise	ko03010	Ribosome	8.77e-11
Turquoise	ko00970	Aminoacyl-tRNA biosynthesis	1.25e-06
Turquoise	ko00230	Purine metabolism	0.009359
Turquoise	ko03020	RNA polymerase	0.020544
Brown	ko03010	Ribosome	4.22e-08
Brown	ko00970	Aminoacyl-tRNA biosynthesis	0.046019
