# Supplementary material for: Integrated multi-omics analysis reveals hormonal and nutrient networks regulating sugarcane tillering
Source: Front Plant Sci. 2026 Apr 20;17:1755625. doi: 10.3389/fpls.2026.1755625 (PMC13136100; doi:10.3389/fpls.2026.1755625)
Supplement: Supplementary file 1 [file DataSheet1.zip › Supplement/Table S7. Candidate hub genes for key module-trait associations.xlsx]

## Sheet: Sheet1
Gene	MM	GS	abs_MM	abs_GS	Module	Trait	Score	Functional_Annotation	GTO7168_M_1	GTO7168_M_2	GTO7168_M_3	GTO7168_T_1	GTO7168_T_2	GTO7168_T_3	GL05136_M_1	GL05136_M_2	GL05136_M_3	GL05136_T_1	GL05136_T_2	GL05136_T_3	GT60_M_1	GT60_M_2	GT60_M_3	GT60_T_1	GT60_T_2	GT60_T_3	ZZ6_M_1	ZZ6_M_2	ZZ6_M_3	ZZ6_T_1	ZZ6_T_2	ZZ6_T_3
TRINITY_DN100333_c0_g1	0.90961	-0.592665	0.90961	0.592665	blue	As	0.539094	PREDICTED: Sorghum bicolor transcription factor RF2a (LOC8060559), mRNA 0.0	5.8718	4.36116	5.73879	3.91051	0.54531	3.64535	3.80033	2.24857	1.12831	7.81832	6.63023	4.23424	11.1366	12.8834	10.0428	8.8155	11.2803	11.5317	12.524	7.75305	8.28217	2.58847	5.02328	0.420478
TRINITY_DN102767_c0_g1	0.896375	-0.587197	0.896375	0.587197	blue	As	0.526348	-	6.22607	4.28578	4.29115	4.16978	0.13828	3.06088	3.45315	3.44739	1.32654	3.28499	3.84457	2.92567	5.11236	9.43825	5.7081	5.3797	6.34442	5.83336	8.15877	3.11746	5.65019	1.74767	1.89421	0.691318
TRINITY_DN118957_c1_g1	0.915448	-0.571498	0.915448	0.571498	blue	As	0.523177	Zea mays BAC clone CH201-459P15 from chromosome 5, complete sequence 0.0	11.5072	13.0746	15.5146	11.0355	11.0859	13.5751	12.273	12.4513	8.72272	56.9455	61.2394	7.26572	57.3032	48.5788	57.0702	46.1773	41.4097	47.3993	55.1834	45.3224	43.9037	4.57593	6.72725	45.0896
TRINITY_DN123970_c1_g3	0.868061	-0.601482	0.868061	0.601482	blue	As	0.522123	Saccharum hybrid cultivar R570 clone BAC 218D04 complete sequence 1.62e-180	5.82264	3.20388	4.38417	2.97701	0.837886	5.44043	3.99627	5.22869	2.55756	10.7609	6.64863	2.32793	11.8059	14.2409	14.5728	14.1859	11.1138	13.4235	13.9042	8.86114	9.77134	4.06825	3.02454	1.89236
TRINITY_DN115765_c0_g4	0.924627	-0.56403	0.924627	0.56403	blue	As	0.521517	PREDICTED: Sorghum bicolor uncharacterized LOC8072028 (LOC8072028), mRNA 0.0	14.6509	10.7121	11.5359	13.0338	4.21425	10.1971	12.602	14.6745	6.58001	19.1691	10.6719	9.55911	21.4733	29.6976	32.7467	22.1691	27.4958	22.7454	35.0026	19.1996	25.9127	8.43898	11.2252	6.07047
TRINITY_DN98711_c0_g2	0.900057	-0.577175	0.900057	0.577175	blue	As	0.519491	Zea mays cultivar W64A putative splicing factor (smu2) gene, complete cds 9.60e-175	4.92711	2.29631	5.28737	3.30875	0.155489	2.90681	3.02119	3.29575	1.65283	4.84272	2.63747	2.34478	6.18729	7.03296	6.98366	6.59839	7.31677	5.44958	10.6979	3.63994	7.36009	2.10907	3.87702	0.917788
TRINITY_DN121650_c1_g2	0.865754	-0.592061	0.865754	0.592061	blue	As	0.512579	Saccharum hybrid cultivar R570 clone BAC 165F05 complete sequence 6.00e-70	5.41259	4.73667	7.72017	4.92308	1.42301	4.91556	6.38119	6.45248	3.91232	8.55548	6.13897	3.40917	9.99919	10.6896	9.75713	8.00267	9.4581	7.65498	11.7649	6.45947	7.41732	2.54822	2.26782	2.02346
TRINITY_DN118544_c0_g1	0.833608	-0.611069	0.833608	0.611069	blue	As	0.509392	Digitaria exilis annotation 7.16e-32	7.93258	7.64588	13.1273	8.15958	1.99769	7.77965	4.64849	4.49379	2.14379	10.5624	8.76131	2.60326	13.108	17.2001	13.2794	16.2024	15.9821	15.0307	16.6438	16.6963	18.1184	2.08064	9.55589	4.45143
TRINITY_DN124515_c6_g1	0.853181	-0.595443	0.853181	0.595443	blue	As	0.508021	PREDICTED: Sorghum bicolor pentatricopeptide repeat-containing protein At2g26790, mitochondrial (LOC8074100), transcript variant X3, mRNA 0.0	2.91759	2.46195	5.23178	2.22381	0.834892	3.75891	3.43274	3.62845	2.18274	5.968	5.91512	2.5502	5.74592	9.64848	8.11527	5.71406	8.23679	5.40575	10.6134	4.4185	8.47623	2.29112	1.88713	1.43081
TRINITY_DN104100_c1_g4	0.870724	-0.582357	0.870724	0.582357	blue	As	0.507072	PREDICTED: Sorghum bicolor uncharacterized LOC8066543 (LOC8066543), mRNA 0.0	3.84816	3.82234	6.97637	4.46758	1.28743	4.73863	5.57574	5.16743	3.20651	10.9975	7.11222	2.10997	14.6136	16.4168	16.5096	14.1098	13.1838	13.7023	20.6574	8.5378	14.508	1.78525	3.22051	2.85161
TRINITY_DN109406_c1_g4	0.915748	-0.553233	0.915748	0.553233	blue	As	0.506623	Zea mays uncharacterized LOC100194108 (LOC100194108), transcript variant 1, mRNA 8.87e-18	11.0852	8.53723	10.215	5.4353	3.34061	10.3245	3.59886	5.89003	2.72609	9.75977	9.30214	5.83815	14.9766	22.5423	16.5904	12.1052	18.1888	16.4933	16.1038	12.8604	11.8865	4.09774	4.76303	2.26295
TRINITY_DN112098_c0_g2	0.894924	-0.564271	0.894924	0.564271	blue	As	0.50498	PREDICTED: Sorghum bicolor myosin-10 (LOC8071201), transcript variant X2, mRNA 6.50e-156	5.37203	3.4201	4.08644	2.41327	0.45615	3.02731	2.64679	3.35673	1.72912	4.64301	5.15467	3.83977	6.36562	11.9004	10.6265	6.41626	8.68779	6.96724	12.2072	5.37784	9.80096	2.80113	4.98375	0.374163
TRINITY_DN100241_c4_g1	0.888822	-0.566683	0.888822	0.566683	blue	As	0.50368	PREDICTED: Sorghum bicolor zinc finger CCCH domain-containing protein 15 (LOC8078345), mRNA 0.0	6.39458	4.96421	5.29926	5.03411	1.29074	4.20458	4.15536	5.20659	2.60223	5.80418	5.77154	3.85856	7.50268	8.26589	10.1338	9.46531	9.40706	8.69239	7.44578	4.05653	5.79404	3.06044	3.90459	1.50746
TRINITY_DN116699_c1_g4	0.911964	-0.551684	0.911964	0.551684	blue	As	0.503116	PREDICTED: Sorghum bicolor PHD finger protein ALFIN-LIKE 2 (LOC8078469), mRNA 1.16e-69	2.40119	1.80991	3.88084	3.04058	0.383519	2.66911	2.75952	5.45295	1.51284	10.6684	3.99459	3.45178	10.8641	11.4404	14.6728	12.408	17.6502	11.2359	16.0844	7.92709	10.6665	2.70593	5.18685	1.28323
TRINITY_DN123712_c5_g1	0.916613	-0.541863	0.916613	0.541863	blue	As	0.496678	PREDICTED: Sorghum bicolor receptor-like serine/threonine-protein kinase At3g01300 (LOC8055570), transcript variant X1, mRNA 0.0	7.52662	5.97576	8.56644	6.06299	1.28178	6.01917	5.0351	4.95331	3.6441	8.42877	7.60238	5.87611	8.97607	15.6066	10.122	10.354	13.9614	10.8925	15.3381	8.38573	12.7111	5.0919	9.43561	2.09688
TRINITY_DN118946_c1_g1	0.940518	-0.528058	0.940518	0.528058	blue	As	0.496648	PREDICTED: Zea mays N6-adenosine-methyltransferase non-catalytic subunit MTB (LOC109942741), transcript variant X4, mRNA 0.0	3.97341	3.19143	5.7747	2.71933	0.970065	2.96747	3.5893	4.46223	2.18207	5.64664	5.02643	4.50617	5.51696	8.29345	8.43348	5.81086	9.20407	5.64481	8.52059	3.51288	5.07058	2.9317	3.11473	1.50657
TRINITY_DN116621_c0_g1	0.848299	-0.584565	0.848299	0.584565	blue	As	0.495886	PREDICTED: Sorghum bicolor U2 small nuclear ribonucleoprotein A' (LOC8061406), mRNA 0.0	13.9144	12.3931	14.1897	13.9242	13.1526	11.5052	9.20524	9.9932	7.49656	15.9422	14.7795	7.14333	15.6204	18.4512	17.4939	14.8905	17.9572	14.742	23.7919	11.6837	18.2707	9.40318	7.07883	18.122
TRINITY_DN112761_c0_g5	0.816423	-0.607176	0.816423	0.607176	blue	As	0.495712	Saccharum hybrid cultivar flowering BHLH 2 mRNA, complete cds 8.45e-25	3.94429	4.17928	7.89361	2.24978	0.431465	3.3236	1.75666	1.74582	1.45157	10.6127	9.82536	2.08663	13.5424	13.8385	10.6759	11.7873	14.6227	11.8092	12.4448	12.7188	12.9502	1.82074	7.20405	1.55639
TRINITY_DN119934_c0_g2	0.866713	-0.571586	0.866713	0.571586	blue	As	0.495401	Saccharum hybrid cultivar R570 clone BAC 260G18 complete sequence 0.0	6.11028	3.1741	8.76092	4.27866	0.556794	5.15181	3.44026	5.94339	2.54044	21.5763	14.6919	3.97334	26.8247	28.5565	35.496	27.8274	27.0077	23.6409	37.3037	14.5091	18.4644	2.85173	7.05669	1.95512
TRINITY_DN117976_c0_g1	0.917717	-0.539038	0.917717	0.539038	blue	As	0.494684	PREDICTED: Sorghum bicolor pentatricopeptide repeat-containing protein At5g46580, chloroplastic (LOC8060693), mRNA 1.41e-120	15.0617	15.7737	33.5409	11.7355	4.99416	17.7034	22.0425	22.8903	10.2505	66.8661	24.8424	8.81229	101.921	134.659	123.794	96.6809	122.411	86.8201	134.036	68.9161	84.5123	8.28793	9.06237	12.1171
TRINITY_DN82821_c0_g1	0.905435	-0.717022	0.905435	0.717022	blue	cZ	0.649217	PREDICTED: Sorghum bicolor WD-40 repeat-containing protein MSI4 (LOC8069776), mRNA 3.11e-15	8.21279	6.7124	5.40561	6.10754	2.8472	3.67927	3.53337	3.88986	1.55229	9.36581	3.35591	4.13363	11.7548	12.2934	17.0988	14.5741	15.7939	12.2481	15.5147	7.45446	9.46111	4.59887	4.90516	2.51583
TRINITY_DN104196_c1_g1	0.869447	-0.722646	0.869447	0.722646	blue	cZ	0.628302	Saccharum hybrid cultivar R570 clone BAC 063N24 complete sequence 7.00e-129	5.38076	2.81323	2.66847	3.34971	1.30392	2.25779	1.84898	2.82637	0.379131	7.67017	2.73861	2.42575	8.56055	10.1983	12.7954	10.6294	9.88936	7.79075	8.84578	5.56753	6.3437	1.94214	3.23179	3.5141
TRINITY_DN111423_c1_g2	0.908186	-0.686484	0.908186	0.686484	blue	cZ	0.623455	PREDICTED: Sorghum bicolor AT-hook motif nuclear-localized protein 10 (LOC110436950), transcript variant X2, mRNA 4.93e-18	11.6132	9.47472	7.24515	9.56739	1.69015	5.79986	6.95687	9.36397	2.45677	12.4028	6.03863	7.91788	16.4464	24.109	23.8784	22.113	27.4709	20.9118	24.5686	12.2546	16.6228	5.87199	5.36746	4.11268
TRINITY_DN122255_c3_g3	0.95287	-0.644852	0.95287	0.644852	blue	cZ	0.61446	PREDICTED: Zea mays uncharacterized LOC103627464 (LOC103627464), mRNA 1.11e-105	49.5789	28.8976	30.5555	34.4784	8.27403	25.8989	13.8978	27.999	11.9933	47.4333	10.4318	32.8698	46.1373	85.5889	85.2379	59.1062	100.134	49.1451	74.9044	33.2574	43.33	25.5577	23.8462	9.75531
TRINITY_DN98202_c1_g1	0.914852	-0.670274	0.914852	0.670274	blue	cZ	0.613202	PREDICTED: Sorghum bicolor GPN-loop GTPase 1 (LOC8057411), mRNA 1.30e-62	4.51849	3.2082	4.93706	3.93695	1.93076	3.3477	2.11397	3.48566	1.25737	8.01689	3.96123	3.36462	8.69875	10.7286	11.5884	7.73661	13.2257	7.65095	10.5637	5.39358	6.23445	2.20337	2.38168	2.74275
TRINITY_DN112830_c0_g1	0.974019	-0.621646	0.974019	0.621646	blue	cZ	0.605495	PREDICTED: Sorghum bicolor translation initiation factor eIF-2B subunit beta (LOC110431656), transcript variant X4, mRNA 1.10e-58	4.9694	4.16971	5.37456	4.80084	1.78069	3.69631	3.7101	5.35202	1.86354	6.42843	4.15865	4.90226	7.65378	11.9688	9.86823	7.1481	12.237	7.21999	12.3112	5.62099	6.97156	3.65258	4.57602	3.05666
TRINITY_DN103595_c2_g1	0.868873	-0.696004	0.868873	0.696004	blue	cZ	0.604739	Saccharum hybrid cultivar R570 clone BAC 033L16 complete sequence 1.61e-12	6.46939	4.85985	3.10406	4.46471	2.57223	2.99943	2.53559	4.93621	2.52451	4.16136	1.89667	3.39229	7.75446	10.1369	10.9805	6.00277	10.0078	6.88236	6.35643	4.63211	6.65223	3.37669	3.45681	1.8498
TRINITY_DN111058_c0_g1	0.857637	-0.696626	0.857637	0.696626	blue	cZ	0.597452	PREDICTED: Sorghum bicolor uncharacterized LOC8071227 (LOC8071227), mRNA 7.01e-90	8.52262	4.36185	5.02897	7.17149	2.53763	4.97554	3.93293	5.3159	2.97945	8.09355	3.62464	4.41999	7.55745	11.6828	9.47361	9.14408	8.69235	6.48541	10.5638	6.69201	8.19801	2.59438	6.82119	4.43449
TRINITY_DN103338_c0_g2	0.924933	-0.643152	0.924933	0.643152	blue	cZ	0.594872	PREDICTED: Sorghum bicolor GDP-fucose transporter 1 (LOC8060587), mRNA 0.0	3.09401	2.33903	2.27414	2.80715	0.652858	1.49609	1.7168	2.64367	0.829338	3.71786	1.4167	2.2289	3.50969	4.95339	4.86161	5.34014	7.52574	4.53377	4.80649	2.49263	2.79693	1.93737	1.31428	1.11046
TRINITY_DN104763_c1_g4	0.920327	-0.646306	0.920327	0.646306	blue	cZ	0.594813	Digitaria exilis annotation 1.16e-64	2.298	2.02033	2.1541	2.31855	0.441934	1.63248	1.58527	2.63118	0.869036	6.58834	1.84917	2.75146	8.53772	9.14009	9.85841	8.35519	13.0134	6.92724	10.6415	4.30328	5.22897	1.34967	1.68702	2.24684
TRINITY_DN123764_c6_g3	0.821908	-0.720682	0.821908	0.720682	blue	cZ	0.592335	PREDICTED: Sorghum bicolor F-box/kelch-repeat protein At2g44130 (LOC8076911), mRNA 9.00e-82	61.9363	37.4668	35.208	42.3096	27.2339	31.946	37.7286	29.5884	13.5635	31.3044	18.0595	16.682	66.4844	86.5313	69.9984	69.617	70.3583	34.3214	87.0208	51.7446	54.2917	12.4176	24.329	21.3862
TRINITY_DN122965_c2_g1	0.920209	-0.640078	0.920209	0.640078	blue	cZ	0.589006	PREDICTED: Sorghum bicolor 26S proteasome non-ATPase regulatory subunit 6 (LOC8070615), mRNA 0.0	13.4039	9.30825	8.01054	9.8821	5.30831	8.43531	7.22013	8.30776	5.36053	13.3137	5.05255	6.84383	13.3707	17.0495	17.3858	11.1656	15.9413	11.6335	15.5316	9.01268	11.7661	6.60042	7.21597	7.5866
TRINITY_DN124260_c7_g4	0.857455	-0.685117	0.857455	0.685117	blue	cZ	0.587457	PREDICTED: Sorghum bicolor 40S ribosomal protein S6 (LOC8064079), mRNA 0.0	46.5534	31.3089	26.7069	34.5466	6.49312	17.9916	13.3565	20.5584	10.8323	39.1918	12.7909	17.3452	83.0747	95.3006	92.357	70.7902	86.0423	87.0741	57.911	40.0211	77.9302	8.04471	18.7185	8.86398
TRINITY_DN114072_c0_g1	0.897057	-0.654307	0.897057	0.654307	blue	cZ	0.586951	PREDICTED: Sorghum bicolor reticulon-like protein B2 (LOC8085376), mRNA 0.0	20.5378	11.9911	18.1784	21.003	7.06291	9.16662	9.29623	14.0727	3.52996	41.2345	12.3348	10.8268	34.8486	58.1738	38.8126	43.074	47.3683	35.529	60.6672	29.7575	35.623	8.67958	10.7873	13.9077
TRINITY_DN121508_c3_g4	0.965386	-0.607627	0.965386	0.607627	blue	cZ	0.586595	Setaria viridis cultivar ME034v chromosome 9 2.24e-73	44.5157	23.9922	33.3718	24.1282	8.38211	23.7562	20.7123	24.9945	13.5806	37.3942	14.5841	27.1557	53.6552	82.4531	79.8397	54.1623	96.4199	51.4882	78.828	32.8968	40.5127	23.8364	21.5301	7.87091
TRINITY_DN107101_c1_g2	0.849936	-0.689537	0.849936	0.689537	blue	cZ	0.586062	PREDICTED: Sorghum bicolor uncharacterized LOC8054983 (LOC8054983), mRNA 0.0	41.9242	23.0263	26.2344	39.83	16.3349	29.822	19.9783	25.9264	11.8572	40.803	19.1186	15.6069	43.362	57.3962	43.6601	41.6642	46.6047	37.4645	51.729	35.2175	48.6988	19.2058	20.6447	22.3768
TRINITY_DN116623_c1_g5	0.893287	-0.653555	0.893287	0.653555	blue	cZ	0.583812	PREDICTED: Sorghum bicolor probable tRNA (guanine(26)-N(2))-dimethyltransferase 1 (LOC8084941), mRNA 1.04e-75	9.34556	8.01031	6.08635	8.40512	3.74977	7.61575	6.17727	6.84725	3.41927	12.0836	7.18338	5.26325	17.0048	17.9656	23.1857	18.3868	17.9178	16.4178	18.2994	7.33323	14.801	6.5757	5.28024	3.40367
TRINITY_DN98071_c0_g4	0.867681	-0.67226	0.867681	0.67226	blue	cZ	0.583307	PREDICTED: Sorghum bicolor vesicle transport protein GOT1 (LOC8056493), mRNA 6.45e-42	4.44772	2.42897	3.01462	3.82642	0.866915	1.67584	2.2941	3.6894	1.97578	3.63053	1.47501	2.97143	6.29503	5.48344	5.21878	6.57204	8.66721	4.86183	6.92521	3.66244	4.15025	3.78133	2.88872	2.27223
TRINITY_DN122302_c2_g3	0.917673	-0.634143	0.917673	0.634143	blue	cZ	0.581936	PREDICTED: Sorghum bicolor mitochondrial Rho GTPase 1 (LOC110430075), mRNA 0.0	10.1845	6.66798	7.14937	8.34354	2.70189	7.48562	6.63645	6.90348	5.36116	16.5897	9.33145	6.95398	15.0447	23.952	21.9202	16.3844	22.7513	14.4918	25.6006	11.1738	17.6825	7.47577	9.6451	6.0584
TRINITY_DN89329_c0_g2	0.851942	-0.681623	0.851942	0.681623	blue	cZ	0.580703	Setaria viridis cultivar ME034v chromosome 1 7.70e-14	38.2258	28.506	22.7677	39.9258	20.5333	25.9592	18.3495	23.6643	12.4033	74.2667	46.6316	16.6885	81.8061	90.9465	90.5521	92.9024	129.445	81.7675	64.1736	47.7449	60.2983	11.5119	21.5283	39.8976
TRINITY_DN102377_c1_g2	0.876076	-0.690078	0.876076	0.690078	blue	cZR	0.604561	Saccharum spontaneum clone SES23E05 sequence, complete sequence 3.21e-101	4.90149	2.39737	5.19164	4.0832	0.575786	2.79449	2.90029	3.26485	0.557375	14.3268	7.74546	3.68093	11.2994	18.394	13.3467	8.56719	19.6557	9.4464	19.3505	14.1036	12.8889	2.32101	2.25594	2.66383
TRINITY_DN107500_c0_g2	0.890625	-0.67531	0.890625	0.67531	blue	cZR	0.601448	Setaria viridis cultivar ME034v chromosome 9 1.44e-99	40.0419	22.4138	38.0196	32.103	12.3717	24.5305	18.6452	26.6766	7.27881	111.353	32.6652	35.7953	71.8345	139.36	102.299	72.7026	137.167	73.1395	115.518	89.4339	101.715	20.1318	26.126	37.2826
TRINITY_DN92801_c0_g1	0.808484	-0.742561	0.808484	0.742561	blue	cZR	0.600348	PREDICTED: Sorghum bicolor 26S proteasome non-ATPase regulatory subunit 6 (LOC110436538), mRNA 6.78e-155	3.33059	3.00592	4.05277	3.80344	2.81086	3.65569	2.80658	3.01439	2.33012	9.12773	4.41648	2.82902	6.47313	9.49744	11.1611	7.85183	9.54433	7.86665	11.6401	7.28726	8.21295	2.04507	3.00279	5.83806
TRINITY_DN119644_c2_g5	0.825213	-0.726643	0.825213	0.726643	blue	cZR	0.599636	PREDICTED: Sorghum bicolor oryzain alpha chain (LOC110436266), mRNA 6.53e-103	50.4191	17.0678	38.5246	51.2268	13.0623	28.9875	31.5806	17.2949	19.3815	154.826	101.282	29.3166	189.411	202.92	187.48	186.309	193.539	196.866	259.235	169.191	171.295	19.3867	49.7806	50.3745
TRINITY_DN98202_c1_g1	0.914852	-0.651217	0.914852	0.651217	blue	cZR	0.595767	PREDICTED: Sorghum bicolor GPN-loop GTPase 1 (LOC8057411), mRNA 1.30e-62	4.51849	3.2082	4.93706	3.93695	1.93076	3.3477	2.11397	3.48566	1.25737	8.01689	3.96123	3.36462	8.69875	10.7286	11.5884	7.73661	13.2257	7.65095	10.5637	5.39358	6.23445	2.20337	2.38168	2.74275
TRINITY_DN124299_c7_g5	0.91219	-0.652674	0.91219	0.652674	blue	cZR	0.595362	PREDICTED: Sorghum bicolor valine--tRNA ligase, mitochondrial 1 (LOC8080871), mRNA 1.15e-115	16.3924	12.1075	15.6875	14.5971	3.20943	13.2173	15.7612	14.2207	8.35279	49.7058	23.2006	16.7319	43.7897	54.2085	56.675	42.6619	62.6576	44.5374	64.1702	28.1041	42.7323	10.5744	11.4702	10.1638
TRINITY_DN114072_c0_g1	0.897057	-0.663486	0.897057	0.663486	blue	cZR	0.595185	PREDICTED: Sorghum bicolor reticulon-like protein B2 (LOC8085376), mRNA 0.0	20.5378	11.9911	18.1784	21.003	7.06291	9.16662	9.29623	14.0727	3.52996	41.2345	12.3348	10.8268	34.8486	58.1738	38.8126	43.074	47.3683	35.529	60.6672	29.7575	35.623	8.67958	10.7873	13.9077
TRINITY_DN109168_c0_g1	0.887107	-0.66941	0.887107	0.66941	blue	cZR	0.593838	Setaria viridis cultivar ME034v chromosome 9 4.00e-111	19.4255	11.5345	16.0553	20.255	6.24134	15.5557	16.0731	15.2304	9.66353	47.8412	21.0967	14.4237	61.8282	70.9839	58.3735	55.3151	77.6245	52.2944	78.6942	47.2602	49.9274	13.908	22.2299	25.2817
TRINITY_DN120028_c1_g3	0.850288	-0.697334	0.850288	0.697334	blue	cZR	0.592934	PREDICTED: Sorghum bicolor eukaryotic translation initiation factor 3 subunit D (LOC8061823), mRNA 0.0	6.04856	6.09796	9.53261	5.42718	3.46287	8.20776	6.41106	5.33841	4.31582	14.7605	8.39965	4.78445	14.4789	15.1472	15.086	14.0136	14.4571	12.9187	16.076	12.4242	13.5102	3.5172	4.07806	6.95384
TRINITY_DN114638_c0_g3	0.865615	-0.684165	0.865615	0.684165	blue	cZR	0.592223	PREDICTED: Sorghum bicolor RGG repeats nuclear RNA binding protein A (LOC8082208), mRNA 1.65e-31	15.7665	7.438	14.8572	10.8178	4.3189	11.1735	5.7114	5.76717	3.86107	36.4674	23.1153	4.87081	42.7109	53.6886	41.8045	35.0184	40.8634	38.0193	47.7612	23.5911	38.054	4.25036	9.11469	13.989
TRINITY_DN112188_c3_g2	0.858363	-0.686621	0.858363	0.686621	blue	cZR	0.58937	Saccharum hybrid cultivar R570 clone BAC 265I24 complete sequence 0.0	206.865	126.834	186.98	158.475	74.2969	119.732	83.2746	69.5412	45.829	287.37	77.2908	110.371	250.316	321.329	332.471	230.402	362.119	268.795	396.33	211.228	396.918	59.8063	95.756	138.484
TRINITY_DN121019_c2_g1	0.847526	-0.694392	0.847526	0.694392	blue	cZR	0.588515	PREDICTED: Sorghum bicolor glycine--tRNA ligase, mitochondrial 1 (LOC8072037), mRNA 0.0	2.27038	1.1651	1.51727	1.7857	0.558461	1.36028	2.36334	3.51742	1.61433	15.8714	10.2537	5.24883	13.2816	22.1048	21.0911	13.5918	22.7202	15.731	24.5033	14.9562	18.7324	3.74199	2.91345	4.33046
TRINITY_DN122213_c3_g5	0.842985	-0.696007	0.842985	0.696007	blue	cZR	0.586724	PREDICTED: Sorghum bicolor uncharacterized LOC110434058 (LOC110434058), transcript variant X2, mRNA 1.95e-78	3.23812	2.63552	3.93498	2.10804	0.619649	2.16205	1.26126	2.51535	1.28198	8.26922	3.60304	2.10329	7.95776	14.4471	12.71	7.59215	10.9395	8.95079	15.5543	9.16958	11.8941	1.66413	1.38162	5.84919
TRINITY_DN120103_c4_g5	0.83374	-0.701718	0.83374	0.701718	blue	cZR	0.58505	PREDICTED: Sorghum bicolor thioredoxin reductase NTRB (LOC8073833), mRNA 0.0	7.2887	5.56871	4.95108	5.44498	3.15231	5.40794	3.45754	3.88719	2.36139	12.3035	7.15492	5.51188	12.441	13.2134	14.2646	13.4434	13.0199	12.6513	17.0334	10.2898	12.0913	3.63692	6.91384	6.98943
TRINITY_DN123758_c6_g1	0.87512	-0.66716	0.87512	0.66716	blue	cZR	0.583845	PREDICTED: Sorghum bicolor protein LUTEIN DEFICIENT 5, chloroplastic (LOC8055312), mRNA 0.0	8.81216	8.50449	10.9419	6.90932	6.15671	9.53423	6.19016	5.95327	4.58187	20.8655	14.194	5.35908	16.1218	17.2303	19.3845	17.9938	18.2416	15.8321	23.7467	16.2915	15.5968	4.80762	4.2519	14.837
TRINITY_DN119675_c2_g3	0.838471	-0.694626	0.838471	0.694626	blue	cZR	0.582424	Cenchrus purpureus cultivar elephant grass chromosome B3 4.00e-21	8.70622	8.18398	14.5602	8.34183	2.77188	10.8156	8.33496	12.4489	9.09542	51.1309	21.9676	5.58842	52.9289	61.302	67.8674	48.5408	57.8307	51.8098	58.276	42.967	53.3061	6.61614	7.84058	13.012
TRINITY_DN123368_c7_g1	0.829833	-0.696795	0.829833	0.696795	blue	cZR	0.578223	PREDICTED: Sorghum bicolor protein GIGANTEA (LOC110433900), transcript variant X1, mRNA 0.0	7.96277	3.11923	4.07045	6.08018	1.32189	5.15406	7.99972	7.36377	3.41181	29.6296	24.0839	15.4257	31.6861	40.1022	32.6328	32.1175	58.0164	31.9789	58.2065	28.9081	32.4649	9.43268	4.7737	10.183
TRINITY_DN106240_c0_g2	0.937863	-0.615633	0.937863	0.615633	blue	cZR	0.577379	PREDICTED: Sorghum bicolor uncharacterized LOC8081457 (LOC8081457), mRNA 5.72e-13	4.38877	2.74838	4.6246	4.29677	1.03022	3.60254	2.45879	3.11556	1.65623	10.0989	3.47708	2.28535	11.1503	15.8728	15.2926	11.7204	15.8789	11.221	13.5	10.7696	13.0028	2.17986	4.38871	4.22727
TRINITY_DN116422_c1_g4	0.891357	-0.647617	0.891357	0.647617	blue	cZR	0.577258	PREDICTED: Sorghum bicolor 5-formyltetrahydrofolate cyclo-ligase, mitochondrial (LOC8058353), transcript variant X1, mRNA 1.43e-135	3.99845	4.44492	3.54003	5.94233	0.804504	5.1364	2.55557	0.890484	1.78712	11.7709	5.15409	1.43978	9.67326	14.566	13.5673	8.75902	15.5885	10.6748	14.4855	7.08027	12.7506	2.09435	3.72791	3.05519
TRINITY_DN123369_c7_g2	0.829321	-0.695703	0.829321	0.695703	blue	cZR	0.576962	PREDICTED: Sorghum bicolor transcription termination factor MTERF9, chloroplastic (LOC8058361), mRNA 0.0	5.9088	5.55232	4.89899	5.66127	2.95912	5.71774	6.08714	6.75084	2.72225	11.7736	6.37241	4.92042	10.3918	12.8105	12.8781	10.484	11.2965	7.93531	14.5595	9.34827	8.53662	4.55834	2.55083	7.53009
TRINITY_DN116386_c0_g4	0.828601	-0.523542	0.828601	0.523542	blue	cZROG	0.433807	Zea mays PCO063868 mRNA sequence 5.23e-141	8.72437	7.10354	15.8477	6.91066	0.436815	6.15354	3.89032	9.11325	4.70995	5.69282	1.82561	11.4279	9.25682	16.4688	13.3036	7.9348	21.604	11.52	7.00729	4.83065	7.45682	6.25377	7.6176	0.542375
TRINITY_DN106289_c0_g3	0.821965	-0.524435	0.821965	0.524435	blue	JA.Phe	0.431067	PREDICTED: Sorghum bicolor uncharacterized LOC8075337 (LOC8075337), mRNA 0.0	14.7533	13.2482	11.3955	10.382	3.37323	13.2482	11.5433	11.7652	10.2483	14.3383	10.8253	11.4947	15.1379	18.0954	14.5664	16.2963	16.8007	17.741	20.0232	15.993	14.5078	13.5278	8.74911	4.42445
TRINITY_DN117078_c0_g2	0.812869	-0.524154	0.812869	0.524154	blue	JA.Phe	0.426068	PREDICTED: Sorghum bicolor protein disulfide isomerase-like 5-4 (LOC110432870), transcript variant X2, mRNA 2.13e-111	18.8786	14.0917	12.626	17.0239	10.1857	16.2562	12.5402	12.3741	8.1159	23.0776	24.142	8.54091	18.0633	19.0655	19.2274	20.9473	20.1598	15.5141	22.4791	14.0782	15.8148	10.2922	7.82665	18.8295
TRINITY_DN118596_c0_g1	0.804311	-0.548701	0.804311	0.548701	blue	JA.Phe	0.441326	PREDICTED: Sorghum bicolor protein TRIGALACTOSYLDIACYLGLYCEROL 3, chloroplastic (LOC8061670), mRNA 2.11e-20	10.9593	9.2585	9.11235	10.421	3.06697	9.09585	9.18309	8.26935	5.5256	11.5657	7.74912	6.67261	11.8516	13.955	17.3765	13.8771	14.8814	13.0246	16.9741	10.2623	13.6086	8.72873	9.76659	4.93004
TRINITY_DN112188_c3_g2	0.858363	-0.677973	0.858363	0.677973	blue	K	0.581947	Saccharum hybrid cultivar R570 clone BAC 265I24 complete sequence 0.0	206.865	126.834	186.98	158.475	74.2969	119.732	83.2746	69.5412	45.829	287.37	77.2908	110.371	250.316	321.329	332.471	230.402	362.119	268.795	396.33	211.228	396.918	59.8063	95.756	138.484
TRINITY_DN96771_c0_g2	0.878171	-0.660631	0.878171	0.660631	blue	K	0.580148	Zea mays clone 1509035 40S ribosomal protein S18 mRNA, complete cds 1.45e-96	36.7842	37.7754	41.9992	42.0924	12.3401	33.4828	14.735	16.7996	6.23603	68.9565	18.1769	19.3244	93.525	100.877	105.528	80.8416	93.4813	91.2347	77.737	68.7163	111.611	9.6958	19.2306	14.294
TRINITY_DN94548_c1_g2	0.93755	-0.596862	0.93755	0.596862	blue	K	0.559588	PREDICTED: Sorghum bicolor polyadenylate-binding protein 2-like (LOC110432373), mRNA 2.24e-35	44.2534	40.3921	47.3251	36.7731	15.3086	28.7684	29.8862	31.1288	11.8433	50.7964	24.2572	38.6924	79.1282	88.0059	80.5666	82.2434	98.8905	87.6177	76.9925	44.2314	81.6737	28.7102	28.0176	25.0445
TRINITY_DN120679_c1_g1	0.925409	-0.592949	0.925409	0.592949	blue	K	0.54872	Zea mays full-length cDNA clone ZM_BFb0038N24 mRNA, complete cds 1.19e-113	21.3339	17.5748	22.3698	21.7277	4.16124	20.1399	11.1384	15.8231	5.74738	28.5219	9.649	16.1421	38.175	44.0487	40.0392	32.1643	50.23	37.0529	30.1346	20.8813	47.3654	7.50906	9.44621	6.08428
TRINITY_DN123764_c6_g3	0.821908	-0.666988	0.821908	0.666988	blue	K	0.548203	PREDICTED: Sorghum bicolor F-box/kelch-repeat protein At2g44130 (LOC8076911), mRNA 9.00e-82	61.9363	37.4668	35.208	42.3096	27.2339	31.946	37.7286	29.5884	13.5635	31.3044	18.0595	16.682	66.4844	86.5313	69.9984	69.617	70.3583	34.3214	87.0208	51.7446	54.2917	12.4176	24.329	21.3862
TRINITY_DN102559_c1_g2	0.897181	-0.598287	0.897181	0.598287	blue	K	0.536772	PREDICTED: Sorghum bicolor 40S ribosomal protein S8 (LOC8068608), mRNA 0.0	234.218	160.343	193.96	211.211	65.3887	202.668	111.071	113.766	69.5444	267.551	116.21	102.491	347.085	435.244	443.772	294.391	393.582	343.704	335.219	210.046	470.528	68.2059	124.077	59.5866
TRINITY_DN102841_c1_g2	0.870884	-0.615294	0.870884	0.615294	blue	K	0.53585	Zea mays clone 247579 DAG protein mRNA, complete cds 8.63e-49	11.8639	12.1822	16.4367	10.4069	4.34811	10.8156	6.03075	6.76502	4.50697	27.0748	13.574	8.83985	44.2278	51.6985	44.8185	39.1062	60.6113	53.5244	46.8282	33.7281	43.3061	2.49358	7.66903	9.9966
TRINITY_DN108083_c0_g3	0.877244	-0.61029	0.877244	0.61029	blue	K	0.535373	Saccharum spontaneum clone BAC Ss80F19 Xyloglucan endotransglucosylase/hydrolase (SS80F19_000006), Xyloglucan endotransglucosylase/hydrolase (SS80F19_000001), Xyloglucan endotransglucosylase/hydrolase (SS80F19_000007), Xyloglucan endotransglucosylase/hydrolase 2 (SS80F19_000008), hypothetical protein (SS80F19_000009), hypothetical protein (SS80F19_000010), hypothetical protein (SS80F19_000002), h…	34.1609	22.9869	42.3483	31.3996	6.79059	30.0635	10.0399	16.4118	5.74618	40.9474	10.5394	23.1862	40.8585	78.9734	74.3734	46.0473	88.4892	57.772	57.1941	33.2999	77.6876	11.601	15.4228	6.03139
TRINITY_DN120735_c3_g2	0.924157	-0.577149	0.924157	0.577149	blue	K	0.533376	PREDICTED: Sorghum bicolor 14-3-3-like protein GF14-A (LOC8055380), mRNA 1.08e-118	11.3564	10.4436	18.1443	8.9176	1.62573	7.11324	4.34603	4.67337	2.43835	12.5754	3.77895	7.57332	23.3958	28.6041	25.7363	23.3392	43.2915	30.6927	20.1355	18.8639	17.5168	2.98612	5.06421	1.88624
TRINITY_DN102462_c0_g1	0.801351	-0.664143	0.801351	0.664143	blue	K	0.532212	PREDICTED: Sorghum bicolor 60S ribosomal protein L27-3 (LOC8083289), mRNA 1.77e-180	70.768	65.2118	64.4329	105.57	49.7719	73.4906	40.3485	45.4476	28.9998	87.1081	33.4933	34.8924	118.336	127.177	117.922	92.3679	93.1651	118.732	81.7902	70.9988	142.588	17.6196	42.175	36.3779
TRINITY_DN124260_c7_g4	0.874675	-0.608334	0.874675	0.608334	blue	K	0.532095	PREDICTED: Sorghum bicolor 40S ribosomal protein S6 (LOC8064079), mRNA 0.0	46.5534	31.3089	26.7069	34.5466	6.49312	17.9916	13.3565	20.5584	10.8323	39.1918	12.7909	17.3452	83.0747	95.3006	92.357	70.7902	86.0423	87.0741	57.911	40.0211	77.9302	8.04471	18.7185	8.86398
TRINITY_DN114553_c0_g1	0.865912	-0.611391	0.865912	0.611391	blue	K	0.529411	PREDICTED: Sorghum bicolor probable carboxylesterase Os04g0669500 (LOC8070297), mRNA 0.0	8.484	7.94063	8.48503	9.06081	2.44779	6.35488	4.03019	4.82967	4.03341	11.1536	2.97673	3.95776	16.608	27.1619	20.1275	19.5955	16.7721	17.4681	15.7113	12.3022	18.1057	4.68514	6.79733	5.17
TRINITY_DN112655_c0_g1	0.874437	-0.605092	0.874437	0.605092	blue	K	0.529115	PREDICTED: Sorghum bicolor 50S ribosomal protein L13 (LOC8078675), mRNA 7.57e-166	11.927	8.62441	7.76224	10.8381	2.99259	10.6089	4.12395	6.04949	2.74005	17.5245	9.31878	4.87715	22.6756	22.7653	26.8531	19.4215	21.3678	20.2941	18.9172	14.4529	22.7834	4.24549	8.20132	4.13209
TRINITY_DN99595_c1_g2	0.892299	-0.592358	0.892299	0.592358	blue	K	0.52856	PREDICTED: Sorghum bicolor 60S ribosomal protein L23 (LOC8085517), mRNA 7.17e-75	192.488	180.426	184.875	229.251	85.6462	156.398	104.57	119.862	47.1207	358.187	140.296	118.266	545.117	602.987	688.956	564.204	677.337	625.246	404.438	360.917	505.127	61.4776	127.195	114.644
TRINITY_DN124335_c8_g1	0.843439	-0.62582	0.843439	0.62582	blue	K	0.527841	Miscanthus sinensis clone MSIL000022 60S ribosomal protein L18-like protein mRNA, complete cds 6.05e-151	55.9533	36.1854	52.6203	62.2313	39.817	49.3421	17.5428	19.6281	15.5822	102.829	30.395	17.7267	127.173	110.651	131.605	106.574	107.107	128.796	82.7205	68.398	147.359	10.5317	23.97	38.0812
TRINITY_DN117461_c4_g3	0.855771	-0.616718	0.855771	0.616718	blue	K	0.527769	PREDICTED: Sorghum bicolor uncharacterized protein At5g01610 (LOC8076930), mRNA 0.0	13.9195	10.6163	10.3431	12.7352	3.61242	11.9218	5.9632	5.59558	4.90809	18.5235	5.80673	5.96387	22.8042	27.4032	27.8403	20.0165	22.0164	25.2675	17.9407	14.9163	29.6912	3.46133	7.12053	6.5408
TRINITY_DN118544_c0_g1	0.833608	-0.632578	0.833608	0.632578	blue	K	0.527322	Digitaria exilis annotation 7.16e-32	7.93258	7.64588	13.1273	8.15958	1.99769	7.77965	4.64849	4.49379	2.14379	10.5624	8.76131	2.60326	13.108	17.2001	13.2794	16.2024	15.9821	15.0307	16.6438	16.6963	18.1184	2.08064	9.55589	4.45143
TRINITY_DN107864_c1_g1	0.833142	-0.632856	0.833142	0.632856	blue	K	0.527259	Setaria viridis cultivar ME034v chromosome 1 3.70e-102	58.234	50.5026	33.5808	61.1891	38.2896	30.1791	25.3893	34.7201	9.62095	72.6599	18.9768	28.7185	125.822	117.884	157.696	114.814	124.113	135.335	78.1341	81.0502	130.942	12.1045	36.1438	25.054
TRINITY_DN111423_c1_g2	0.908186	-0.579176	0.908186	0.579176	blue	K	0.525999	PREDICTED: Sorghum bicolor AT-hook motif nuclear-localized protein 10 (LOC110436950), transcript variant X2, mRNA 4.93e-18	11.6132	9.47472	7.24515	9.56739	1.69015	5.79986	6.95687	9.36397	2.45677	12.4028	6.03863	7.91788	16.4464	24.109	23.8784	22.113	27.4709	20.9118	24.5686	12.2546	16.6228	5.87199	5.36746	4.11268
TRINITY_DN110566_c1_g6	0.912972	-0.575235	0.912972	0.575235	blue	K	0.525173	PREDICTED: Setaria viridis 40S ribosomal protein S15 (LOC117839397), mRNA 2.49e-97	36.7885	36.2971	43.572	34.6573	14.9946	33.1606	18.6762	19.0326	11.216	62.7826	18.7841	20.0838	66.569	93.3949	89.9406	70.4828	109.756	96.5533	63.3894	51.002	86.3625	7.27396	15.0432	17.8795
TRINITY_DN122049_c1_g1	0.911801	-0.673497	0.911801	0.673497	blue	MEIAA	0.614096	PREDICTED: Sorghum bicolor photosynthetic NDH subunit of subcomplex B 2, chloroplastic (LOC8080528), mRNA 0.0	15.9804	19.0765	121.427	10.3499	1.50068	12.1427	9.94507	19.7635	22.5058	53.1002	17.3216	24.2834	123.468	209.095	160.053	113.75	268.23	143.533	110.667	110.123	89.4397	11.246	36.5682	12.1029
TRINITY_DN116171_c3_g1	0.882464	-0.689735	0.882464	0.689735	blue	MEIAA	0.608666	PREDICTED: Panicum virgatum 20 kDa chaperonin, chloroplastic-like (LOC120670040), mRNA 1.42e-22	16.0837	14.443	46.6836	17.5708	3.73719	15.0735	12.0825	19.0497	12.1654	53.6935	13.3077	27.4418	116.111	153.965	152.741	94.3886	170.596	137.392	55.2444	62.3553	62.5312	12.3576	24.2966	17.2047
TRINITY_DN117722_c0_g2	0.89598	-0.677969	0.89598	0.677969	blue	MEIAA	0.607447	PREDICTED: Sorghum bicolor large ribosomal RNA subunit accumulation protein YCED homolog 2, chloroplastic (LOC8082853), mRNA 3.07e-35	11.7689	14.2861	12.8352	7.48475	1.58548	9.40297	10.3909	9.90781	7.95938	20.6179	7.68143	6.21395	23.4222	30.3603	28.4838	25.123	36.5434	25.9618	22.0974	17.8106	11.4415	4.17399	11.7902	4.86719
TRINITY_DN105228_c1_g1	0.859914	-0.704757	0.859914	0.704757	blue	MEIAA	0.606031	PREDICTED: Sorghum bicolor protein COFACTOR ASSEMBLY OF COMPLEX C SUBUNIT B CCB1, chloroplastic (LOC8083165), mRNA 1.15e-65	22.4374	23.1251	35.3007	23.133	7.00729	19.8768	30.1723	37.2766	29.0693	40.4001	19.0443	25.3047	107.68	109.379	108.822	94.56	92.9444	108.099	38.9912	34.5721	34.13	20.8651	42.2869	12.1539
TRINITY_DN108240_c2_g4	0.850801	-0.707477	0.850801	0.707477	blue	MEIAA	0.601922	PREDICTED: Sorghum bicolor probable ribonuclease P/MRP protein subunit POP5 (LOC8064976), mRNA 2.85e-67	3.98642	3.9759	2.86721	3.38244	0.627127	2.14682	3.42171	5.38586	2.94316	3.95951	1.20725	2.16868	8.09809	12.1854	10.9598	10.8646	11.1207	9.981	5.9689	4.91548	2.74287	1.55834	5.40001	0.457894
TRINITY_DN117430_c2_g1	0.900303	-0.668198	0.900303	0.668198	blue	MEIAA	0.601581	PREDICTED: Sorghum bicolor protein CHLORORESPIRATORY REDUCTION 6, chloroplastic (LOC8060231), mRNA 4.88e-176	3.28807	5.43079	18.251	3.96655	0.556368	5.69971	3.03327	3.85005	6.84035	17.2806	2.98673	4.5393	26.9672	39.0021	32.7607	19.6774	42.477	31.2132	16.6502	16.5847	17.5687	1.95316	7.50081	3.24757
TRINITY_DN124015_c2_g3	0.905801	-0.661221	0.905801	0.661221	blue	MEIAA	0.598935	Saccharum hybrid cultivar flowering BHLH 2 mRNA, complete cds 0.0	4.38857	6.34507	16.3817	2.44673	0.0466784	4.01031	2.99328	5.36321	3.66295	7.03442	3.05153	6.58099	17.8979	26.9533	14.1697	13.2661	33.7417	21.7999	13.718	12.5521	12.6313	5.47178	10.4381	0.662238
TRINITY_DN120224_c4_g1	0.882551	-0.677664	0.882551	0.677664	blue	MEIAA	0.598073	PREDICTED: Sorghum bicolor thioredoxin H-type (LOC8080085), transcript variant X2, mRNA 3.52e-91	58.1886	57.1708	89.5994	61.6396	17.4008	40.268	27.8809	56.8451	29.7335	218.899	57.9456	68.1767	170.854	199.58	210.121	169.874	377.234	191.486	228.058	263.649	223.948	31.9838	91.7568	85.6458
TRINITY_DN119568_c1_g3	0.940954	-0.631508	0.940954	0.631508	blue	MEIAA	0.59422	PREDICTED: Sorghum bicolor protein CHLOROPLAST ENHANCING STRESS TOLERANCE, chloroplastic (LOC8082392), mRNA 4.40e-111	16.5723	21.5164	31.903	14.6689	1.43425	19.9768	15.2165	24.9411	13.1425	24.0646	5.19428	14.2616	47.9261	83.4054	63.5769	51.1773	79.278	54.2626	37.8411	38.4638	34.9349	14.168	15.5311	4.1061
TRINITY_DN109007_c1_g2	0.85539	-0.693764	0.85539	0.693764	blue	MEIAA	0.593439	PREDICTED: Sorghum bicolor 30S ribosomal protein S20, chloroplastic (LOC8068015), mRNA 7.57e-169	14.4545	21.5244	57.2804	13.8363	3.56084	17.7858	14.6298	25.6924	26.0368	30.134	5.18149	20.544	47.8655	90.0091	53.3583	39.1777	79.4977	69.02	27.172	44.0417	39.9226	16.0378	23.5447	8.8485
TRINITY_DN111187_c1_g2	0.901771	-0.657167	0.901771	0.657167	blue	MEIAA	0.592614	PREDICTED: Sorghum bicolor 50S ribosomal protein L13, chloroplastic (LOC8072074), mRNA 1.16e-111	5.1474	6.647	17.3331	4.72502	0.702755	6.74211	4.3856	6.94946	4.46044	18.5212	2.23915	5.75274	24.823	54.1802	28.3776	25.98	56.677	38.7751	18.6964	23.6097	24.038	4.42136	6.03336	2.42482
TRINITY_DN114359_c1_g2	0.899262	-0.654828	0.899262	0.654828	blue	MEIAA	0.588862	PREDICTED: Sorghum bicolor nascent polypeptide-associated complex subunit alpha-like protein 4 (LOC8085725), transcript variant X2, mRNA 1.04e-97	3.07082	5.16173	14.7569	4.66093	0.647549	6.48501	5.46739	6.3444	4.19926	13.2847	2.43104	5.99189	19.1925	35.0065	28.4576	23.8853	38.2416	32.4782	18.4523	19.1279	22.1376	3.33945	4.87809	1.49735
TRINITY_DN111342_c0_g1	0.899523	-0.654133	0.899523	0.654133	blue	MEIAA	0.588408	PREDICTED: Sorghum bicolor eukaryotic translation initiation factor 5A-like (LOC110432363), mRNA 2.24e-41	7.81959	5.8114	9.44543	9.04257	1.90764	3.98948	5.34521	9.11845	2.53701	19.6936	7.50879	7.3557	23.3644	33.8201	31.743	24.2371	46.9054	30.8653	18.8687	17.6342	18.1596	3.02417	10.1519	3.87597
TRINITY_DN101784_c1_g1	0.873805	-0.671842	0.873805	0.671842	blue	MEIAA	0.587059	PREDICTED: Sorghum bicolor photosynthetic NDH subunit of lumenal location 5, chloroplastic (LOC8065277), mRNA 5.41e-114	15.9993	18.0722	41.4451	11.9975	8.00068	19.3329	6.80914	12.5078	13.8642	47.3843	5.59614	7.68375	67.9635	99.7669	84.8238	57.5587	91.5737	81.8172	37.4668	59.7854	53.8407	7.45981	17.1904	20.4973
TRINITY_DN107761_c0_g3	0.90585	-0.647065	0.90585	0.647065	blue	MEIAA	0.586144	Sorghum bicolor phytochelatin synthetase-like protein 1, phytochelatin synthetase-like protein 2, and cytochrome b5 (Cyb5) genes, complete cds; and MADS box protein AGLG1 (Aglg1) gene, partial cds 9.67e-72	3.80125	2.96472	2.8593	1.22976	0.855492	2.58225	2.98072	2.40808	1.87321	6.60199	1.98196	1.65411	10.4844	16.7214	14.6875	9.44651	14.5063	13.8547	8.26783	6.81265	7.95384	1.13009	2.95235	1.33339
TRINITY_DN123086_c3_g3	0.914527	-0.639184	0.914527	0.639184	blue	MEIAA	0.584551	Saccharum hybrid cultivar FN02-3924 peptidyl-prolyl cis-trans isomerase (FKBP12) mRNA, complete cds 2.78e-138	34.4812	27.9509	44.0229	33.146	14.4857	33.0876	14.872	29.1952	15.0464	87.953	29.474	17.5955	126.981	197.033	177.755	129.984	208.223	142.109	100.413	89.2777	92.0689	12.093	28.4964	29.6335
TRINITY_DN109340_c3_g2	0.903861	-0.646292	0.903861	0.646292	blue	MEIAA	0.584158	PREDICTED: Sorghum bicolor uncharacterized LOC8067954 (LOC8067954), mRNA 2.27e-78	0.692823	1.55222	4.88544	1.88145	0.435732	1.38984	2.32867	4.53079	2.72609	6.79699	2.04647	3.62368	13.1537	15.7272	12.6732	11.4897	18.593	13.1273	9.31	8.29702	9.33938	3.8567	5.67027	1.55578
TRINITY_DN117855_c0_g6	0.91991	-0.634743	0.91991	0.634743	blue	MEIAA	0.583906	Saccharum hybrid cultivar R570 clone BAC 254D06 complete sequence 0.0	2.96726	4.752	12.1032	2.51987	0.123948	3.77373	3.42891	7.19328	2.59494	11.5015	3.24798	7.85212	16.9013	34.8714	29.299	18.5871	43.3795	29.0499	15.568	15.4808	19.924	3.00699	9.50519	1.59426
TRINITY_DN115582_c0_g3	0.808633	-0.721978	0.808633	0.721978	blue	MEIAA	0.583816	Saccharum hybrid cultivar R570 clone BAC 261H05 complete sequence 6.07e-40	20.5578	15.6221	29.4817	15.9954	4.98441	15.7031	11.2032	12.1513	5.89807	32.1946	14.7081	21.0388	51.2806	47.4006	44.6392	45.7527	71.35	57.9901	49.0502	23.1022	32.4752	11.2303	27.8618	10.3128
TRINITY_DN102410_c0_g1	0.803703	-0.726144	0.803703	0.726144	blue	MEIAA	0.583604	-	42.2062	38.5293	32.1715	45.9019	17.1701	26.9013	38.4567	44.1185	37.5713	38.5368	20.252	25.2345	63.6067	72.2726	72.974	65.2345	74.1403	62.4364	46.7305	43.6555	35.0104	25.9191	57.9852	19.1762
TRINITY_DN104467_c1_g3	0.842764	0.615257	0.842764	0.615257	blue	OPC.4	0.518517	PREDICTED: Sorghum bicolor 50S ribosomal protein L15, chloroplastic (LOC8056875), mRNA 0.0	15.4355	23.2559	40.3521	12.1919	3.52356	20.066	16.5168	29.905	23.8966	45.3528	8.13954	21.1639	54.0792	136.299	75.688	50.2229	86.0921	73.6483	43.8865	69.6334	96.1894	19.4992	29.8784	16.2342
TRINITY_DN92313_c1_g2	0.88842	0.571212	0.88842	0.571212	blue	OPC.4	0.507476	PREDICTED: Sorghum bicolor 50S ribosomal protein L3, chloroplastic (LOC8057538), mRNA 1.56e-85	22.4793	23.9011	55.772	12.8709	1.34497	13.7931	12.4224	23.2486	12.1848	31.2098	5.55614	24.0308	55.7899	146.39	89.3268	57.8973	131.745	91.3634	52.7778	82.3913	105.055	12.0529	30.7647	6.12655
TRINITY_DN119394_c1_g1	0.876904	0.577666	0.876904	0.577666	blue	OPC.4	0.506557	Saccharum hybrid cultivar R570 clone BAC 258F08 complete sequence 0.0	15.9391	21.3596	88.0105	16.0683	10.3475	30.0276	14.153	18.4552	38.6261	118.669	48.6883	17.8309	67.6201	125.266	95.2328	50.7966	113.919	86.9077	112.518	130.063	199.096	15.4733	47.4874	65.997
TRINITY_DN116276_c0_g2	0.818856	0.597714	0.818856	0.597714	blue	OPC.4	0.489441	PREDICTED: Sorghum bicolor uncharacterized LOC8068161 (LOC8068161), transcript variant X3, mRNA 4.40e-105	2.07239	1.74029	4.46731	3.28308	0.489209	2.90515	2.3706	1.27413	2.29603	3.73066	1.46689	4.28241	4.65908	10.6186	5.70278	2.07676	6.80354	5.66152	3.66644	4.87585	5.0647	2.15781	3.83316	0.476325
TRINITY_DN104074_c0_g2	0.880264	0.554935	0.880264	0.554935	blue	OPC.4	0.488489	PREDICTED: Sorghum bicolor uncharacterized protein At5g02240 (LOC8068663), transcript variant X3, misc_RNA 4.31e-167	3.91064	5.12186	19.3097	1.70585	0.216552	6.54981	1.45887	6.83614	3.49107	12.755	0.842608	3.83521	13.6963	43.0404	25.714	12.6537	28.6292	19.7892	13.455	14.2047	27.6524	2.95984	4.75575	1.09067
TRINITY_DN98832_c1_g3	0.852988	0.567916	0.852988	0.567916	blue	OPC.4	0.484425	PREDICTED: Sorghum bicolor fruit protein pKIWI502 (LOC8059565), mRNA 1.36e-111	4.25367	6.00669	15.7316	4.27551	0.257597	4.33186	3.97574	10.472	7.08821	28.3508	5.9529	10.7407	38.5078	113.943	45.0289	28.0316	83.7056	38.8816	40.9457	36.1131	73.8453	8.07937	14.6274	6.90991
TRINITY_DN86606_c1_g1	0.894828	0.540378	0.894828	0.540378	blue	OPC.4	0.483546	PREDICTED: Sorghum bicolor 60S ribosomal protein L3 (LOC8066789), mRNA 1.72e-103	10.0424	7.07926	14.3139	8.94176	0.86887	7.79756	3.64789	7.62194	1.73733	8.62488	2.07306	10.9839	13.3759	39.2923	34.6097	11.8615	35.2724	17.0791	14.1035	7.98351	26.948	3.71282	7.82021	0.795338
TRINITY_DN122333_c3_g3	0.831358	0.579633	0.831358	0.579633	blue	OPC.4	0.481883	PREDICTED: Sorghum bicolor rhodanese-like domain-containing protein 4A, chloroplastic (LOC110434157), transcript variant X2, mRNA 0.0	5.51931	5.40641	9.60804	3.15989	0.744026	5.45094	4.99024	7.03256	4.89794	7.60492	2.49021	5.86264	8.63526	19.5575	11.8018	7.59874	10.7921	10.2942	11.0575	10.1998	17.0341	5.6312	6.50639	2.46932
TRINITY_DN124151_c0_g1	0.815644	0.58746	0.815644	0.58746	blue	OPC.4	0.479158	Zea mays PCO119766 mRNA sequence 1.11e-157	42.7467	71.2864	87.1994	33.1305	7.57486	75.3445	28.489	66.0215	82.763	84.8501	24.0388	28.4012	124.105	203.53	146.992	112.593	122.373	178.074	72.1937	196.522	179.239	29.4384	60.9637	27.1608
TRINITY_DN115890_c1_g1	0.867033	0.551953	0.867033	0.551953	blue	OPC.4	0.478561	Zea mays ribosome recycling factor (LOC100284109), mRNA 1.34e-94	58.8568	54.5025	115.014	43.0326	6.20765	66.01	31.7973	68.626	61.3823	115.476	32.1494	43.5639	145.441	346.315	206.758	113.507	166.279	161.186	137.304	138.543	193.35	42.466	78.6913	18.2476
TRINITY_DN109625_c2_g3	0.880926	0.535712	0.880926	0.535712	blue	OPC.4	0.471923	PREDICTED: Sorghum bicolor 30S ribosomal protein S1, chloroplastic (LOC8081054), mRNA 0.0	30.734	35.1054	81.8423	19.2608	3.39293	49.0848	22.5083	45.873	37.0572	56.4978	11.0336	29.2241	69.902	199.516	135.18	59.0436	120.95	78.0834	71.1083	56.7964	106.244	31.2738	39.9523	6.18652
TRINITY_DN103935_c2_g1	0.897462	0.524452	0.897462	0.524452	blue	OPC.4	0.470676	PREDICTED: Sorghum bicolor 40S ribosomal protein S19 (LOC8057851), mRNA 1.70e-161	114.838	116.023	139.221	161.933	83.9738	120.61	75.927	97.8148	47.355	219.033	80.9014	88.2287	295.282	316.211	361.869	268.192	376.158	307.381	196.329	175.608	307.49	38.007	71.6791	90.4098
TRINITY_DN119757_c6_g1	0.870862	0.539772	0.870862	0.539772	blue	OPC.4	0.470067	PREDICTED: Sorghum bicolor probable inactive shikimate kinase like 2, chloroplastic (LOC8086288), mRNA 6.53e-85	4.38298	4.44886	18.5787	3.85783	0.924058	5.92674	3.27554	3.91093	3.78541	33.9322	13.7891	7.82574	35.8701	83.4623	57.8756	33.5376	61.6883	46.9506	40.9054	43.4987	64.919	7.60161	11.7884	9.14974
TRINITY_DN120593_c6_g4	0.845077	0.5537	0.845077	0.5537	blue	OPC.4	0.467919	PREDICTED: Sorghum bicolor light-harvesting complex-like protein 3 isotype 1, chloroplastic (LOC8055071), mRNA 4.04e-132	18.3584	19.86	48.875	16.8889	2.63254	20.6932	14.0232	19.5081	23.3616	17.4344	4.17375	16.6081	34.1872	53.4853	41.1562	23.2426	38.4533	41.0105	19.9883	32.1622	38.9918	13.7703	34.8951	5.72314
TRINITY_DN115853_c2_g1	0.843788	0.553957	0.843788	0.553957	blue	OPC.4	0.467422	PREDICTED: Sorghum bicolor 60S ribosomal protein L3 (LOC8066789), mRNA 0.0	23.3131	20.1351	21.1691	28.4516	20.7628	22.0582	12.4941	11.534	10.1662	52.1922	30.599	12.2973	57.3265	53.5258	64.3774	43.4066	50.117	61.2945	40.8899	32.4361	72.9492	7.90161	15.8472	26.4388
TRINITY_DN123817_c5_g2	0.825606	0.565284	0.825606	0.565284	blue	OPC.4	0.466702	PREDICTED: Sorghum bicolor 50S ribosomal protein L10, chloroplastic (LOC8084888), mRNA 9.88e-165	24.4796	33.5796	96.1009	22.0408	1.67483	39.4032	26.256	38.59	42.3267	41.0393	9.48942	29.928	53.382	138.294	69.821	53.8898	113.634	90.5172	53.6331	94.0533	99.9862	19.6948	35.0246	7.29926
TRINITY_DN123778_c0_g1	0.845639	0.546835	0.845639	0.546835	blue	OPC.4	0.462425	PREDICTED: Sorghum bicolor protein TIC 21, chloroplastic (LOC8079428), mRNA 4.08e-116	10.0404	16.0536	29.0621	11.3525	2.82332	20.5347	11.7933	18.1112	17.6345	42.3571	7.33138	11.9026	45.5289	128.785	44.3521	48.7975	79.799	52.8522	43.6938	48.8621	77.1085	7.33871	23.7289	10.0151
TRINITY_DN105787_c1_g2	0.917208	0.504022	0.917208	0.504022	blue	OPC.4	0.462293	PREDICTED: Sorghum bicolor ankyrin repeat domain-containing protein, chloroplastic (LOC8085665), mRNA 1.57e-31	1.89855	2.42268	3.20199	2.58322	0.842374	2.07005	1.87687	2.1271	1.28565	5.91328	1.12683	2.60881	8.3889	14.3637	10.5452	5.95581	11.0754	7.65871	6.60385	5.9619	9.22428	1.86929	3.564	1.79145
TRINITY_DN114626_c0_g1	0.841043	0.547621	0.841043	0.547621	blue	OPC.4	0.460572	Setaria viridis cultivar ME034v chromosome 4 2.21e-64	29.0307	53.6609	110.161	22.445	3.38276	56.9373	22.3899	52.385	43.3208	158.468	38.6851	28.6336	264.633	536.548	365.463	243.77	328.361	365.992	138.447	250.357	307.574	25.4067	78.1677	35.9678
TRINITY_DN97899_c0_g1	0.895706	0.509316	0.895706	0.509316	blue	OPC.4	0.456197	Saccharum officinarum super-oxide dismutase (Mn-SOD) mRNA, complete cds 0.0	53.3615	41.7166	57.9803	41.6856	13.4814	51.9287	32.7837	50.995	40.6723	51.6989	18.0343	41.8967	79.2964	136.677	100.855	64.4872	96.7518	75.949	61.3612	52.1911	90.7515	44.3223	59.4081	15.9709
TRINITY_DN97269_c0_g1	0.893009	-0.654313	0.893009	0.654313	brown	As	0.584307	PREDICTED: Sorghum bicolor pre-mRNA-splicing factor 38 (LOC8062587), mRNA 0.0	4.94467	4.2327	6.36484	2.68749	2.03816	4.84461	6.77607	7.38224	3.46975	9.80389	9.46727	5.14484	13.5614	10.0206	12.3445	11.3872	14.4276	15.8898	14.8445	7.94671	12.5586	3.98725	3.19554	2.93956
TRINITY_DN120447_c1_g3	0.922568	-0.618499	0.922568	0.618499	brown	As	0.570607	PREDICTED: Sorghum bicolor peptide chain release factor APG3, chloroplastic (LOC8070177), transcript variant X1, mRNA 5.10e-28	6.71157	6.79226	7.0941	4.22841	2.27471	9.16522	8.38475	9.48335	6.55094	14.491	11.6015	3.74743	14.9541	14.6887	20.7282	14.5976	12.5496	16.2913	16.5305	11.9486	13.9483	4.70074	5.39715	5.4061
TRINITY_DN111217_c1_g1	0.935811	-0.606482	0.935811	0.606482	brown	As	0.567553	-	4.77821	3.55353	5.20025	4.22091	0.979701	3.87079	3.21654	4.24285	1.39083	12.6329	7.75307	3.54651	12.8395	13.8072	14.8308	13.2978	12.091	12.4399	15.0636	9.67624	14.3452	2.37142	5.47458	2.46484
TRINITY_DN81780_c0_g1	0.91826	-0.612515	0.91826	0.612515	brown	As	0.562448	PREDICTED: Sorghum bicolor splicing factor SF3a60 homolog (LOC8068027), mRNA 4.51e-15	3.00163	3.06615	2.33928	3.09105	2.07027	3.68462	2.34217	3.10258	1.72969	5.76507	4.1466	1.35362	4.57445	4.65751	5.86816	5.02491	4.526	5.2953	5.96708	4.97387	5.5318	1.48262	1.72876	2.12849
TRINITY_DN95512_c3_g1	0.91357	-0.615277	0.91357	0.615277	brown	As	0.562098	PREDICTED: Sorghum bicolor PHD finger protein ALFIN-LIKE 3 (LOC8057052), mRNA 1.91e-113	39.0569	32.2247	25.1244	36.04	18.2895	25.6072	28.4015	26.6529	21.5078	50.0135	50.3998	13.2358	59.0165	51.0199	54.8543	52.7232	34.6208	56.2452	63.8778	43.7032	57.1637	17.1038	22.3645	16.8176
TRINITY_DN116349_c1_g3	0.953859	-0.58446	0.953859	0.58446	brown	As	0.557492	Zea mays uncharacterized LOC100278237 (LOC100278237), mRNA 4.84e-35	12.7934	9.20818	15.2558	12.7637	5.91742	12.3919	12.4227	11.0463	7.97144	31.2802	24.9324	3.40747	31.5372	24.6805	33.9693	25.8208	20.8023	27.2	31.8358	24.3359	30.3001	5.43589	5.66799	16.3249
TRINITY_DN113528_c0_g6	0.912113	-0.608438	0.912113	0.608438	brown	As	0.554964	PREDICTED: Sorghum bicolor uncharacterized protein HI_0077 (LOC8082612), mRNA 1.63e-171	4.89137	3.81638	4.30822	5.00683	3.75515	4.69273	3.27286	2.99642	2.32231	8.54753	7.41081	2.4608	8.69673	8.03164	12.9753	7.50173	7.07711	9.42471	9.31999	6.47493	7.5701	2.06363	4.02466	2.51931
TRINITY_DN115908_c2_g5	0.9192	-0.602922	0.9192	0.602922	brown	As	0.554206	PREDICTED: Sorghum bicolor uncharacterized LOC8082344 (LOC8082344), mRNA 1.20e-62	12.2276	12.1259	19.3792	11.971	3.84746	15.6391	20.4467	17.5683	14.4704	39.2148	62.727	8.40449	62.5708	51.1298	56.7144	50.9032	42.6817	58.0911	52.0378	45.0934	51.9909	8.44456	6.62512	16.5813
TRINITY_DN79768_c0_g1	0.971747	-0.567283	0.971747	0.567283	brown	As	0.551256	PREDICTED: Sorghum bicolor formate--tetrahydrofolate ligase (LOC8081018), mRNA 2.84e-34	19.6909	14.6393	17.9027	18.3137	9.47914	19.7603	17.9135	13.5618	14.0373	35.3589	26.1395	8.74183	36.3225	38.6486	39.1676	37.6562	30.0255	36.2582	39.3822	32.9553	37.7028	8.95936	8.43008	20.3547
TRINITY_DN111572_c1_g1	0.850379	-0.646867	0.850379	0.646867	brown	As	0.550083	PREDICTED: Sorghum bicolor ataxin-10 (LOC8059475), mRNA 5.46e-130	11.71	4.74267	6.46648	7.96398	6.50142	9.17997	8.24951	8.89842	7.14046	12.6992	15.1648	4.52565	15.8994	17.8518	15.4323	17.0368	10.6397	13.2768	18.5791	10.6707	15.0506	7.26137	11.5833	9.42738
TRINITY_DN88260_c0_g1	0.957599	-0.568883	0.957599	0.568883	brown	As	0.544762	PREDICTED: Sorghum bicolor histone deacetylase HDT2 (LOC8066575), mRNA 7.73e-25	13.0359	6.83303	11.7808	15.7345	8.98735	6.74305	8.33815	6.62229	4.54948	44.3021	23.6329	7.96149	50.7803	37.7231	46.5023	39.5727	43.1626	47.9859	36.6213	23.8505	38.5689	2.8185	10.9766	15.043
TRINITY_DN122177_c3_g2	0.906127	-0.59848	0.906127	0.59848	brown	As	0.542299	PREDICTED: Sorghum bicolor alpha-glucosidase 2 (LOC8057936), transcript variant X1, mRNA 1.92e-113	3.97487	4.26214	5.42742	3.80897	1.43154	5.75431	6.98739	6.54975	10.6395	10.2354	11.1823	3.40547	36.4762	18.8044	31.44	28.1577	14.3319	30.104	11.5097	10.7305	12.5924	6.49634	7.97891	4.41497
TRINITY_DN106388_c0_g2	0.965397	-0.558346	0.965397	0.558346	brown	As	0.539026	PREDICTED: Sorghum bicolor GMP synthase [glutamine-hydrolyzing] (LOC8076514), mRNA 1.24e-36	11.292	11.4954	12.3234	9.35068	7.42358	13.3834	10.4686	9.19425	4.96603	25.0079	18.4424	6.39639	40.3901	26.6107	42.2567	37.6559	28.3981	33.8366	38.0528	19.5764	29.1418	5.78771	7.46749	13.5912
TRINITY_DN104972_c0_g1	0.94664	-0.569075	0.94664	0.569075	brown	As	0.538709	Zea mays BAC clone CH201-325C16 from chromosome 5, complete sequence 5.57e-42	25.1841	21.2185	21.4817	22.1142	15.1599	22.0079	15.8931	17.2767	16.2651	63.5555	48.3787	11.9503	69.1503	48.5556	74.3462	55.9973	44.5346	61.0692	66.9251	54.5318	64.5515	12.9039	16.2131	28.8022
TRINITY_DN90901_c1_g1	0.981249	-0.548039	0.981249	0.548039	brown	As	0.537763	Setaria viridis cultivar ME034v chromosome 6 1.47e-12	7.7316	4.35612	3.48065	3.7378	1.70417	3.76521	3.20172	3.36463	0.968294	13.2498	8.31872	1.04458	16.2038	12.6845	18.576	14.9052	9.90215	16.0961	15.1895	8.97671	11.6105	2.18278	3.86314	7.13745
TRINITY_DN124495_c1_g2	0.954363	-0.562631	0.954363	0.562631	brown	As	0.536954	PREDICTED: Sorghum bicolor organelle RRM domain-containing protein 2, mitochondrial (LOC8084916), mRNA 0.0	8.83777	4.79628	6.21651	6.95433	4.9306	4.75464	5.83977	6.07885	4.76735	22.565	22.1732	2.10721	32.9136	31.7757	32.0489	27.9951	15.9916	26.219	27.2025	27.1431	35.7648	2.39136	4.5774	14.4437
TRINITY_DN114466_c0_g1	0.937814	-0.571864	0.937814	0.571864	brown	As	0.536302	PREDICTED: Sorghum bicolor uncharacterized LOC8078515 (LOC8078515), transcript variant X2, mRNA 1.08e-85	8.41337	8.49314	6.43865	8.25276	4.70422	7.63205	4.91773	6.01786	4.97169	26.1408	26.2823	3.2349	31.1536	22.3726	26.4383	28.4424	23.7478	39.0197	24.797	19.0293	23.7147	2.78525	7.6997	7.26643
TRINITY_DN98430_c0_g1	0.97793	-0.548173	0.97793	0.548173	brown	As	0.536074	PREDICTED: Zea mays uncharacterized LOC100279806 (LOC100279806), transcript variant X1, misc_RNA 1.54e-25	12.5911	10.3374	25.2648	8.98561	6.64401	18.5235	6.96541	13.1736	8.54018	78.5231	54.3787	6.98789	101.228	112.725	126.244	93.0624	94.7524	95.3842	93.3509	77.5417	86.8249	5.57665	9.10992	41.0807
TRINITY_DN105273_c0_g4	0.883803	-0.606484	0.883803	0.606484	brown	As	0.536012	PREDICTED: Sorghum bicolor acyl-coenzyme A oxidase 4, peroxisomal (LOC8075120), mRNA 1.90e-130	11.1536	10.3426	9.41273	10.6729	7.62108	13.8901	8.6402	6.54915	5.7368	17.4814	15.7503	7.27769	19.5289	14.3146	14.2188	19.2439	15.9842	16.1116	17.586	15.7721	17.2446	7.17324	11.0163	8.66771
TRINITY_DN110136_c0_g2	0.94814	-0.563608	0.94814	0.563608	brown	As	0.534379	PREDICTED: Sorghum bicolor peter Pan-like protein (LOC8082310), mRNA 2.05e-134	3.71701	3.06885	3.65035	3.62158	2.50403	3.86645	3.84498	3.79108	2.88019	10.0241	6.99376	3.69601	9.99849	10.7933	11.5536	9.40811	9.49424	10.5246	11.5624	6.71533	10.3291	3.00604	2.55676	3.77686
TRINITY_DN121222_c5_g2	0.838756	0.537999	0.838756	0.537999	brown	BAP9G	0.45125	PREDICTED: Sorghum bicolor ruvB-like protein 1 (LOC8057503), mRNA 3.64e-69	8.19476	7.46387	4.73428	8.88866	5.07402	8.11714	4.75751	6.4458	4.65959	15.1681	10.7699	3.58433	16.8764	13.0329	26.0103	14.5094	10.0553	14.0269	15.7198	10.8864	11.4967	5.08741	6.06185	11.6754
TRINITY_DN91638_c0_g3	0.836525	0.5149	0.836525	0.5149	brown	BAP9G	0.430727	Zea mays uncharacterized LOC100192832 (LOC100192832), transcript variant 2, mRNA 0.0	13.8169	8.3909	5.14911	14.3538	6.26571	11.467	7.42427	11.3527	5.31632	26.4694	9.41826	4.3958	19.7321	12.9167	26.1494	20.681	14.858	15.3127	23.2812	13.9306	13.9511	6.63455	3.73377	13.5717
TRINITY_DN103005_c0_g1	0.915273	-0.746865	0.915273	0.746865	brown	cZ	0.683585	PREDICTED: Sorghum bicolor mitochondrial zinc maintenance protein 1, mitochondrial (LOC8077902), mRNA 1.53e-177	15.2755	11.4189	5.15726	16.3092	7.48078	10.1744	6.39089	8.98851	4.95763	21.8881	11.0623	4.43599	24.9946	17.1726	22.7234	24.7072	18.6643	21.8892	23.9953	14.4369	17.4996	5.6531	5.83493	10.7568
TRINITY_DN109929_c0_g1	0.938084	-0.726033	0.938084	0.726033	brown	cZ	0.68108	PREDICTED: Sorghum bicolor ADP,ATP carrier protein 1, mitochondrial (LOC8061445), transcript variant X2, mRNA 0.0	62.4452	51.8551	34.7744	60.33	59.5151	39.2639	24.4833	24.0608	23.0206	92.2749	70.0175	20.8766	112.626	93.5184	103.748	101.161	76.3558	94.5983	111.034	85.4694	116.818	20.4066	28.3728	105.624
TRINITY_DN102504_c0_g2	0.948377	-0.714168	0.948377	0.714168	brown	cZ	0.6773	Saccharum hybrid cultivar SP80-3280 isolate Shy3280Sca040 genomic sequence 4.46e-115	23.5338	19.2102	7.73516	20.9824	10.9428	9.77378	10.5831	12.9209	5.18754	37.6156	18.4542	8.27969	36.9385	29.36	43.1668	38.5077	27.0245	38.3639	31.5727	25.6592	31.9864	9.06949	9.09111	19.6315
TRINITY_DN113882_c2_g3	0.922085	-0.727337	0.922085	0.727337	brown	cZ	0.670666	PREDICTED: Sorghum bicolor nascent polypeptide-associated complex subunit alpha-like protein 1 (LOC8060608), mRNA 0.0	76.5233	49.2183	39.7538	76.5905	43.525	50.068	39.6114	37.168	29.8057	74.8463	34.3095	25.217	83.3504	86.4805	87.6621	79.4154	76.8423	80.5545	67.9268	57.5023	82.6094	27.0281	39.2798	41.3961
TRINITY_DN118459_c2_g2	-0.874941	0.762822	0.874941	0.762822	brown	cZ	0.667425	PREDICTED: Sorghum bicolor putative transporter arsB (LOC8071382), transcript variant X3, mRNA 3.89e-137	21.4165	22.3658	33.5159	27.5256	32.981	34.8056	41.4338	33.688	34.3482	14.1279	21.8434	39.3239	6.00456	9.14526	3.641	7.97157	7.72774	6.01726	10.0031	19.0636	22.7955	30.2885	24.3877	12.8049
TRINITY_DN113934_c0_g2	0.884064	-0.754144	0.884064	0.754144	brown	cZ	0.666711	Zea mays Mitochondrial import receptor subunit TOM40-1 (LOC100283111), mRNA 6.93e-95	16.3303	10.6817	7.91426	12.5635	12.1905	7.68186	5.95604	8.38641	5.54147	22.9208	12.3931	4.97601	19.1582	21.5203	24.744	26.7954	15.7841	21.1793	20.6792	16.3389	21.1494	5.75972	12.0198	17.7975
TRINITY_DN111050_c1_g2	0.894715	-0.740082	0.894715	0.740082	brown	cZ	0.662162	PREDICTED: Sorghum bicolor 54S ribosomal protein L37, mitochondrial (LOC8079374), mRNA 0.0	20.8259	15.1389	6.90586	18.4868	14.8615	11.2303	12.2849	13.7829	7.94975	25.4035	18.3079	4.26284	29.2176	21.4635	33.1202	30.6832	17.5858	26.8052	23.3457	16.9056	21.4488	8.8014	10.1078	20.2762
TRINITY_DN122918_c5_g3	0.946887	-0.695734	0.946887	0.695734	brown	cZ	0.658781	PREDICTED: Sorghum bicolor bifunctional protein FolD 2 (LOC8069506), mRNA 0.0	14.8589	9.61155	5.0732	12.3455	5.0124	8.00491	5.4382	5.53006	2.78114	35.4737	13.3218	2.90589	32.8718	25.0443	33.7767	34.2403	28.7488	26.8524	41.5162	24.6752	24.8155	3.98641	6.24164	18.2604
TRINITY_DN78553_c0_g1	0.935172	-0.702316	0.935172	0.702316	brown	cZ	0.656786	PREDICTED: Sorghum bicolor WD-40 repeat-containing protein MSI4 (LOC8069776), mRNA 7.31e-26	5.17005	3.17591	2.19883	3.37076	2.41158	2.57255	1.31305	1.70149	1.17868	6.44382	2.88258	1.8155	7.69553	5.09113	8.17703	8.35345	5.67988	7.61496	6.11251	5.64472	5.69563	2.24882	1.39446	4.92819
TRINITY_DN120588_c0_g3	0.950791	-0.689714	0.950791	0.689714	brown	cZ	0.655774	PREDICTED: Sorghum bicolor T-complex protein 1 subunit zeta 1 (LOC8084955), mRNA 2.64e-127	48.3393	26.9985	14.1243	33.3101	33.1853	29.3761	19.3233	14.2193	17.389	78.1174	49.3073	11.9629	101.724	87.8838	118.171	90.8125	70.6385	85.5968	93.8142	46.002	98.4831	22.007	23.9162	67.0298
TRINITY_DN113715_c0_g4	0.871473	-0.749319	0.871473	0.749319	brown	cZ	0.653011	PREDICTED: Sorghum bicolor uncharacterized protein At4g28440 (LOC8060495), mRNA 5.11e-114	64.4758	45.7621	41.3056	63.4277	48.8487	50.4733	39.1873	53.5878	35.9785	88.0964	36.5031	30.2178	87.7536	90.4183	86.4181	95.5682	102.485	81.9919	76.86	65.3934	70.7213	29.9677	38.9387	61.1422
TRINITY_DN122200_c2_g3	0.842655	-0.774763	0.842655	0.774763	brown	cZ	0.652858	PREDICTED: Sorghum bicolor acetyl-CoA acetyltransferase, cytosolic 1-like (LOC110431943), mRNA 0.0	16.2474	12.0219	16.5242	11.763	10.2388	10.5558	7.12742	10.4239	7.51902	16.6151	9.85991	7.87931	20.506	23.8918	26.6001	18.3302	23.0243	16.7395	26.6353	11.1741	18.4855	9.42283	15.4682	9.96096
TRINITY_DN104677_c0_g1	0.943599	-0.684863	0.943599	0.684863	brown	cZ	0.646237	PREDICTED: Sorghum bicolor 60S ribosomal protein L5, mitochondrial (LOC110432552), transcript variant X2, mRNA 0.0	18.878	19.4871	16.8375	21.0123	13.4692	11.7737	8.18116	11.9418	8.91201	27.9158	17.7169	7.63021	29.8643	21.9268	28.1855	30.7369	28.1153	26.7318	20.7748	18.7034	21.5315	6.05088	10.2974	19.0853
TRINITY_DN107693_c0_g3	0.843055	-0.755934	0.843055	0.755934	brown	cZ	0.637294	PREDICTED: Sorghum bicolor macro domain-containing protein VPA0103 (LOC8083662), mRNA 2.72e-102	8.40651	8.09897	1.42295	6.26558	3.11124	4.8991	2.03758	4.12925	0.973524	8.60388	1.99603	2.58283	19.0273	11.8098	10.6261	13.8604	11.6838	11.705	11.5792	9.31385	6.95734	3.35151	4.62665	6.20959
TRINITY_DN111423_c1_g1	0.959504	-0.662362	0.959504	0.662362	brown	cZ	0.635539	PREDICTED: Sorghum bicolor AT-hook motif nuclear-localized protein 10 (LOC110436950), transcript variant X2, mRNA 1.21e-31	29.5015	24.0276	13.6328	26.8243	11.7878	17.2894	17.1426	15.289	4.141	44.3051	35.9382	9.77229	62.7865	50.8538	65.6638	70.081	44.3337	59.6082	46.9409	41.5552	40.4384	10.249	12.5946	19.561
TRINITY_DN107304_c0_g1	0.904259	-0.702575	0.904259	0.702575	brown	cZ	0.635309	Saccharum hybrid cultivar ROC22 translation initiation factor5A (elF5A) mRNA, complete cds 6.85e-31	18.1954	14.9311	13.9644	20.465	10.0976	13.4266	6.79537	11.0526	7.5703	26.2588	9.18814	6.97286	26.9234	28.4288	29.3582	27.2272	21.6735	28.2986	24.3793	21.0672	21.0797	7.7259	13.1085	19.3878
TRINITY_DN110629_c1_g1	0.873315	-0.726009	0.873315	0.726009	brown	cZ	0.634035	Saccharum officinarum clone SCCCLB1004G11, complete sequence 0.0	25.0466	25.7208	13.6498	28.2629	41.6155	29.9735	20.1743	18.2962	23.6665	48.7583	43.125	10.0252	47.8046	31.7152	45.8671	44.579	23.1125	37.1835	44.5226	37.0757	37.0579	12.1811	16.2593	53.4112
TRINITY_DN111574_c3_g5	0.90568	-0.697713	0.90568	0.697713	brown	cZ	0.631905	PREDICTED: Sorghum bicolor proteasome assembly chaperone 2 (LOC8083969), mRNA 0.0	5.09132	3.27759	2.64603	5.67845	2.66651	2.90539	2.89362	2.6994	2.23419	9.87737	4.59097	2.91385	9.17348	7.9677	11.7252	9.29863	7.13541	6.96655	10.7372	6.16648	6.81694	2.05536	2.74997	8.37561
TRINITY_DN114104_c1_g2	0.877872	-0.719699	0.877872	0.719699	brown	cZ	0.631804	PREDICTED: Sorghum bicolor ATP synthase mitochondrial F1 complex assembly factor 2 (LOC8072205), mRNA 1.43e-135	13.4626	7.66366	5.66406	11.5545	5.40984	6.53723	5.19677	6.23339	2.14455	18.7617	8.3335	3.21157	18.1059	14.566	29.3311	19.7107	15.3642	14.6779	19.8432	9.23238	13.4217	5.14067	3.72791	7.17743
TRINITY_DN114616_c0_g2	0.893318	-0.70422	0.893318	0.70422	brown	cZ	0.629092	PREDICTED: Sorghum bicolor ribosomal lysine N-methyltransferase 3 (LOC8063128), mRNA 5.72e-64	6.70735	4.21151	3.71141	5.25869	3.50763	3.4745	2.46677	3.74997	1.07074	8.87082	8.25439	1.9256	10.9676	7.07257	12.0155	9.83682	6.40433	7.16499	11.1868	5.28367	6.82846	2.36092	1.75699	6.1266
TRINITY_DN109083_c3_g3	0.888552	-0.887368	0.888552	0.887368	brown	cZR	0.788472	Zea mays RFLP marker p-G21G-09 full length insert sequence of entire PstI fragment genomic sequence 9.42e-52	15.8376	11.8775	6.78715	21.0023	25.3842	10.1306	9.08818	5.84944	4.65795	52.7686	45.0322	3.92254	54.1883	29.1975	44.3644	53.7043	29.8066	49.4995	41.4714	41.7512	44.0515	2.63448	5.73618	66.4223
TRINITY_DN113099_c1_g1	0.910839	-0.862214	0.910839	0.862214	brown	cZR	0.785338	PREDICTED: Sorghum bicolor syntaxin-61 (LOC8077409), mRNA 3.63e-121	54.595	50.4213	32.4635	38.3793	19.1086	44.5756	34.612	47.1748	27.073	69.7185	40.9145	27.2384	52.7499	52.1784	58.8838	52.5854	40.8443	49.6662	69.1299	46.0356	46.4112	33.0138	23.0384	34.1924
TRINITY_DN109094_c2_g1	0.952896	-0.8143	0.952896	0.8143	brown	cZR	0.775943	PREDICTED: Sorghum bicolor tRNA (guanine-N(7)-)-methyltransferase (LOC8075449), mRNA 1.00e-95	5.16748	4.04723	2.30607	4.68629	5.66282	4.32478	2.57928	2.26803	1.50047	13.1972	11.7449	1.09917	12.1691	10.6205	12.9093	10.5805	7.77432	12.2339	10.3328	11.5443	11.129	1.67193	0.859142	8.81029
TRINITY_DN113100_c0_g1	0.950477	-0.805738	0.950477	0.805738	brown	cZR	0.765836	PREDICTED: Sorghum bicolor cysteine--tRNA ligase, chloroplastic/mitochondrial (LOC8077246), transcript variant X2, mRNA 1.05e-36	5.97258	5.16465	6.51931	4.13941	3.37924	5.6915	3.6162	2.8069	4.19728	23.2847	21.645	1.73526	29.2383	25.4754	27.8758	20.6202	17.8611	23.3951	27.4301	22.6359	28.2881	2.10067	3.17128	17.8576
TRINITY_DN117662_c0_g4	0.911876	-0.836974	0.911876	0.836974	brown	cZR	0.763217	PREDICTED: Sorghum bicolor nuclear cap-binding protein subunit 1 (LOC8082662), mRNA 1.19e-146	33.3581	23.2647	15.2636	29.171	21.6813	28.69	24.9188	18.5777	14.9661	60.6541	51.8991	13.7816	63.215	49.2604	57.8993	54.0964	40.2723	51.2908	69.0912	41.4199	66.4398	21.4666	17.5364	51.2326
TRINITY_DN121406_c1_g1	0.945935	-0.806702	0.945935	0.806702	brown	cZR	0.763088	PREDICTED: Sorghum bicolor uncharacterized LOC8070886 (LOC8070886), transcript variant X3, mRNA 2.99e-136	2.72187	2.02863	4.06238	2.37976	2.70712	4.33152	2.87601	1.72568	1.86018	27.5586	21.7057	1.50783	25.633	22.127	25.3588	18.7015	14.0911	18.9378	25.4901	22.3917	24.8915	0.778446	1.85492	17.7479
TRINITY_DN122408_c2_g2	0.883934	-0.861153	0.883934	0.861153	brown	cZR	0.761203	PREDICTED: Sorghum bicolor formate--tetrahydrofolate ligase (LOC8081018), mRNA 3.16e-43	34.3508	21.3128	21.7041	26.9706	28.2689	27.6791	28.4083	16.3455	20.2555	71.0759	64.9137	10.2909	75.0611	52.2387	59.9716	59.9902	40.1173	62.7536	77.2615	59.5456	74.4325	14.0181	15.2983	78.3105
TRINITY_DN108369_c0_g1	0.917074	-0.83001	0.917074	0.83001	brown	cZR	0.761181	-	9.46575	6.10418	5.12982	8.71074	11.4045	9.61773	3.85592	3.63092	5.08875	16.5509	17.6181	2.49431	18.5016	11.3164	21.1399	16.0862	11.9412	15.007	16.7207	9.68598	14.4122	4.30145	4.14188	14.2952
TRINITY_DN116349_c1_g3	0.953859	-0.794555	0.953859	0.794555	brown	cZR	0.757894	Zea mays uncharacterized LOC100278237 (LOC100278237), mRNA 4.84e-35	12.7934	9.20818	15.2558	12.7637	5.91742	12.3919	12.4227	11.0463	7.97144	31.2802	24.9324	3.40747	31.5372	24.6805	33.9693	25.8208	20.8023	27.2	31.8358	24.3359	30.3001	5.43589	5.66799	16.3249
TRINITY_DN111471_c1_g3	0.926488	-0.817486	0.926488	0.817486	brown	cZR	0.757392	PREDICTED: Sorghum bicolor uncharacterized protein At2g39795, mitochondrial (LOC8073317), partial mRNA 3.74e-122	3.58904	4.51751	11.939	3.05393	5.4954	5.12984	3.33309	4.7124	1.83768	437.118	343.534	1.67077	450.31	279.281	418.994	344.608	207.194	308.002	415.38	310.979	360.151	1.81089	7.37842	306.687
TRINITY_DN119948_c3_g3	0.922176	-0.821013	0.922176	0.821013	brown	cZR	0.757119	PREDICTED: Sorghum bicolor single-stranded DNA-binding protein WHY1, chloroplastic (LOC8068770), mRNA 3.27e-129	5.88811	6.38218	6.32024	7.8357	11.4334	10.0128	5.02142	4.56551	2.96275	54.3863	55.4215	2.87816	59.8206	40.8796	52.5154	48.3124	30.635	57.2222	58.3826	55.698	56.2778	2.18021	3.37081	64.1062
TRINITY_DN100079_c3_g2	0.907658	-0.833676	0.907658	0.833676	brown	cZR	0.756692	PREDICTED: Sorghum bicolor 60S ribosomal protein L35a-1 (LOC8055565), mRNA 3.63e-53	86.183	67.9251	43.404	111.333	126.86	80.9551	37.4512	39.2815	30.9576	247.311	131.409	27.3452	221.695	154.628	259.932	195.833	149.607	205.451	210.55	187.694	255.178	20.7664	52.2899	211.131
TRINITY_DN110628_c0_g1	0.955141	-0.791815	0.955141	0.791815	brown	cZR	0.756295	PREDICTED: Sorghum bicolor uncharacterized LOC8055945 (LOC8055945), mRNA 3.44e-61	2.92954	2.08676	3.41454	2.62313	1.07564	2.95314	2.68089	4.24241	2.11069	9.36644	6.85838	3.65743	9.59843	15.0951	14.3194	9.01529	15.7877	9.53466	12.4934	7.0728	10.3284	2.07748	2.23422	4.19078
TRINITY_DN111423_c1_g3	0.884858	-0.853329	0.884858	0.853329	brown	cZR	0.755075	PREDICTED: Sorghum bicolor AT-hook motif nuclear-localized protein 10 (LOC110436950), transcript variant X2, mRNA 5.28e-120	40.8925	38.2816	26.397	52.1448	54.8159	39.7798	44.8576	27.7727	17.2846	87.6839	96.6909	13.5869	102.191	65.7833	81.763	98.4905	61.8897	95.5357	100.864	77.5642	87.6606	18.0381	20.6682	80.5221
TRINITY_DN124153_c9_g3	0.915212	-0.823177	0.915212	0.823177	brown	cZR	0.753381	PREDICTED: Sorghum bicolor probable aspartyl aminopeptidase (LOC8058217), transcript variant X2, mRNA 5.02e-104	13.5195	9.33742	4.64839	13.4071	13.5281	8.75944	17.2374	12.0534	5.67377	54.0706	33.1865	9.48415	46.4689	38.3099	56.6614	48.9583	35.0638	45.2522	70.1029	34.9814	42.2795	10.5995	10.4858	40.5289
TRINITY_DN120094_c5_g3	0.953232	-0.789694	0.953232	0.789694	brown	cZR	0.752762	PREDICTED: Sorghum bicolor far upstream element-binding protein 1-like (LOC110437096), transcript variant X2, mRNA 2.95e-168	35.6856	29.0289	26.4964	30.3909	28.2536	26.6431	25.6833	16.4744	13.9319	50.3362	45.1075	19.2388	74.2085	62.5524	63.8644	62.32	46.9672	66.0224	74.8077	56.2115	77.3599	19.9101	20.8646	52.0013
TRINITY_DN101253_c2_g2	0.894283	-0.841232	0.894283	0.841232	brown	cZR	0.7523	Saccharum hybrid cultivar R570 clone BAC 265I24 complete sequence 1.61e-170	87.7916	68.1832	100.737	96.4265	132.89	85.9044	74.358	48.1432	49.9631	276.242	193.82	56.1801	224.491	170.86	208.184	205.131	210.038	236.258	292.15	189.64	299.55	36.3346	63.2913	252.105
TRINITY_DN104972_c0_g1	0.941787	-0.79663	0.941787	0.79663	brown	cZR	0.750256	Zea mays BAC clone CH201-325C16 from chromosome 5, complete sequence 5.57e-42	25.1841	21.2185	21.4817	22.1142	15.1599	22.0079	15.8931	17.2767	16.2651	63.5555	48.3787	11.9503	69.1503	48.5556	74.3462	55.9973	44.5346	61.0692	66.9251	54.5318	64.5515	12.9039	16.2131	28.8022
TRINITY_DN122918_c5_g3	0.946887	-0.790661	0.946887	0.790661	brown	cZR	0.748666	PREDICTED: Sorghum bicolor bifunctional protein FolD 2 (LOC8069506), mRNA 0.0	14.8589	9.61155	5.0732	12.3455	5.0124	8.00491	5.4382	5.53006	2.78114	35.4737	13.3218	2.90589	32.8718	25.0443	33.7767	34.2403	28.7488	26.8524	41.5162	24.6752	24.8155	3.98641	6.24164	18.2604
TRINITY_DN87835_c0_g2	0.924976	-0.80841	0.924976	0.80841	brown	cZR	0.74776	-	7.17805	7.43418	8.12796	8.1157	6.27267	6.1684	6.3033	5.04353	4.34729	10.5584	7.07042	6.33777	18.1934	11.7654	13.9338	11.7934	10.1521	15.5138	10.491	12.1657	11.7877	5.45385	5.12735	9.45593
TRINITY_DN110121_c0_g1	0.821472	0.622796	0.821472	0.622796	brown	GA19	0.51161	Zea mays clone 1462771 50S ribosomal protein L21 mRNA, complete cds 2.12e-97	51.1334	53.413	55.7956	55.7517	50.1948	107.67	53.7905	69.7769	104.688	158.083	103.301	17.7933	139.017	154.431	128.11	119.44	75.4852	111.865	97.4369	135.243	122.896	31.0582	60.9999	106.144
TRINITY_DN108433_c1_g6	0.88535	0.541861	0.88535	0.541861	brown	GA19	0.479737	PREDICTED: Sorghum bicolor basic transcription factor 3 (LOC8067135), mRNA 3.84e-162	24.8648	22.4463	13.4217	19.7211	21.6396	20.5867	25.2429	23.4364	27.7359	30.5262	29.7966	14.6182	49.2499	52.3857	50.4322	40.8138	28.5667	40.0614	40.2953	35.6034	51.266	23.7587	20.6403	26.472
TRINITY_DN109625_c2_g5	0.915078	0.523738	0.915078	0.523738	brown	GA19	0.479262	PREDICTED: Sorghum bicolor 30S ribosomal protein S1, chloroplastic (LOC8081054), mRNA 5.47e-53	101.361	131.467	160.498	74.4073	26.8647	173.048	101.246	115.776	160.206	302.726	197.19	56.0026	357.67	414.147	420.665	362.39	231.549	332.068	294.77	345.269	423.207	81.9244	123.718	73.2998
TRINITY_DN121986_c1_g4	0.892897	0.535975	0.892897	0.535975	brown	GA19	0.47857	PREDICTED: Sorghum bicolor dihydrodipicolinate reductase-like protein CRR1, chloroplastic (LOC8077995), transcript variant X2, mRNA 5.77e-104	6.83214	5.95062	27.8941	5.95468	3.98126	12.6504	5.09563	7.21333	27.6516	76.2608	80.9756	1.10102	118.884	156.611	155.637	88.3024	48.2837	82.3704	70.2508	105.712	131.812	4.48195	13.9666	44.8078
TRINITY_DN115500_c1_g3	0.800065	0.590638	0.800065	0.590638	brown	GA19	0.472549	PREDICTED: Sorghum bicolor vesicle-associated protein 1-2 (LOC8083321), transcript variant X2, mRNA 3.65e-56	11.2556	9.21963	8.59049	8.59309	4.1074	10.1111	5.59454	6.86566	5.73136	12.3391	10.3054	4.15875	13.6707	19.5681	13.872	14.6479	12.7325	11.0104	13.2629	9.44757	14.8225	5.71484	8.24118	4.07613
TRINITY_DN123741_c5_g4	0.846568	0.557065	0.846568	0.557065	brown	GA19	0.471593	PREDICTED: Sorghum bicolor pentatricopeptide repeat-containing protein At3g62890 (LOC8085697), mRNA 1.28e-103	7.29306	6.52458	7.11018	6.19691	5.99765	6.00797	8.01141	8.12873	5.10353	6.36011	8.21703	2.97673	22.3176	20.5512	16.7273	17.868	11.068	13.6208	11.0059	11.8238	11.1287	3.76225	2.89857	7.74893
TRINITY_DN114313_c0_g3	0.92218	0.509617	0.92218	0.509617	brown	GA19	0.469959	PREDICTED: Sorghum bicolor RNA polymerase sigma factor sigB (LOC8155313), mRNA 0.0	16.4196	19.8258	24.7387	14.3874	7.9984	27.5511	24.7987	23.4721	29.3581	49.1122	47.5818	10.6603	84.0121	91.4118	83.6889	75.1701	62.2195	79.7184	53.3153	44.6325	59.6165	15.1227	24.95	17.4792
TRINITY_DN119861_c6_g3	0.898935	0.521379	0.898935	0.521379	brown	GA19	0.468686	Zea mays uncharacterized LOC100192546 (LOC100192546), mRNA; nuclear gene for chloroplast product 4.50e-89	1072.13	1269.96	1283.12	1008.93	558.443	1695.91	1146.22	1408.19	1836.56	2164	1541.09	805.814	2693.86	2661.64	3018.39	2892.04	2047.24	2942.11	1966.98	2696.44	2430.37	1158.91	1038.53	1049.69
TRINITY_DN110826_c1_g1	0.93251	0.502486	0.93251	0.502486	brown	GA19	0.468573	PREDICTED: Sorghum bicolor uncharacterized LOC8077267 (LOC8077267), mRNA 4.73e-72	13.7271	14.2	18.8934	12.694	17.1267	13.2773	8.45185	11.0915	10.0321	32.6283	23.1686	9.18842	40.3154	39.8384	44.339	32.8421	30.8722	39.2794	24.2946	40.7536	35.639	7.00878	9.13082	45.1403
TRINITY_DN106695_c1_g1	0.83701	0.556009	0.83701	0.556009	brown	GA19	0.465385	PREDICTED: Sorghum bicolor sodium-coupled neutral amino acid transporter 1-like (LOC110434582), mRNA 9.71e-154	3.93635	3.92251	3.25142	3.95208	5.47325	5.8739	5.93194	4.5219	5.03871	5.26083	8.12841	2.90582	9.40928	10.5769	11.3255	7.61779	9.36247	8.4065	8.11879	7.88055	7.23364	3.52005	2.93933	8.21534
TRINITY_DN111322_c0_g3	0.860994	0.538422	0.860994	0.538422	brown	GA19	0.463578	PREDICTED: Sorghum bicolor probable lactoylglutathione lyase, chloroplastic (LOC8058278), mRNA 1.61e-98	136.681	116.648	102.437	92.4168	37.8949	168.953	92.69	146.769	169.641	285.406	137.393	82.9901	405.314	554.23	632.547	323.332	352.4	392.593	291.185	208.468	377.545	131.176	125.471	97.632
TRINITY_DN124076_c2_g2	0.901079	0.511565	0.901079	0.511565	brown	GA19	0.460961	PREDICTED: Sorghum bicolor psbP domain-containing protein 1, chloroplastic (LOC8068853), transcript variant X3, mRNA 3.74e-126	73.7159	116.684	140.314	77.844	52.7985	177.6	49.457	83.1863	152.538	219.962	168.155	21.9174	385.043	364.924	438.807	287.968	175.607	337.734	207.713	281.723	285.043	51.7534	157.778	122.321
TRINITY_DN87508_c0_g1	0.8225	0.559458	0.8225	0.559458	brown	GA19	0.460155	PREDICTED: Sorghum bicolor uncharacterized LOC8058228 (LOC8058228), mRNA 2.56e-34	1.13504	0.824285	7.32167	1.1553	0.69691	2.3207	2.81686	6.25916	4.07961	9.24627	4.054	2.70673	18.3268	31.9105	23.9525	18.3271	17.8007	18.6688	9.64329	17.0889	26.941	2.48529	8.06223	5.26258
TRINITY_DN100326_c3_g5	0.829017	0.552802	0.829017	0.552802	brown	GA19	0.458283	Saccharum hybrid cultivar R570 clone BAC 022D05 complete sequence 2.30e-112	430.732	568.519	548.165	379.645	122.654	728.164	488.781	802.185	431.837	1009.33	394.625	399.169	1335.99	1673.42	1349.72	1370.41	1305.18	1273.41	897.898	1803.07	1617.66	418.016	364.779	322.104
TRINITY_DN123380_c1_g5	0.868051	0.520247	0.868051	0.520247	brown	GA19	0.451601	PREDICTED: Sorghum bicolor 50S ribosomal protein L5, chloroplastic (LOC110431438), mRNA 3.03e-116	70.3269	110.584	166.407	53.7953	12.0692	116.77	67.0987	86.4304	91.2451	172.37	88.0325	48.2302	282.4	465.544	313.401	252.088	281.911	311.33	206.811	255.998	332.576	55.7271	90.5902	35.414
TRINITY_DN123553_c3_g2	0.869484	0.519297	0.869484	0.519297	brown	GA19	0.45152	PREDICTED: Sorghum bicolor uncharacterized LOC8075361 (LOC8075361), mRNA 7.59e-114	16.5971	17.7531	14.5817	14.301	8.87021	20.1989	11.2749	7.76631	9.66683	24.0994	29.654	3.98	38.7392	36.1676	32.6663	35.0725	22.3238	37.5112	26.3356	30.2875	33.4986	8.37907	8.89525	20.613
TRINITY_DN110451_c1_g3	0.819435	0.546707	0.819435	0.546707	brown	GA19	0.447991	PREDICTED: Sorghum bicolor zinc finger CCCH domain-containing protein 3 (LOC8085799), transcript variant X3, mRNA 3.76e-136	4.19777	3.19608	6.96925	4.16764	0.629791	4.96928	2.7573	2.93735	3.34108	12.1719	8.49165	2.10166	15.8246	31.6357	20.6974	14.9036	15.7791	13.8824	11.1099	16.5806	24.0489	0.627413	10.5621	6.98334
TRINITY_DN102828_c4_g3	0.831167	0.538326	0.831167	0.538326	brown	GA19	0.447439	PREDICTED: Sorghum bicolor probable carboxylesterase 18 (LOC8060665), mRNA 1.41e-130	4.35201	5.10124	4.41181	4.6355	0.955541	5.34856	3.13752	3.70747	2.41829	7.53124	5.32481	1.49589	12.4019	19.2386	13.7482	9.57514	7.14764	8.87394	10.9457	14.5429	18.6153	1.387	3.69813	5.70886
TRINITY_DN118391_c0_g3	0.858304	0.513474	0.858304	0.513474	brown	GA19	0.440717	PREDICTED: Sorghum bicolor SAP-like protein BP-73 (LOC110434971), transcript variant X2, mRNA 2.96e-122	15.2689	16.8063	19.0029	20.7489	25.9957	29.5352	21.6992	23.4353	25.4331	46.106	36.6525	10.3661	59.3272	57.09	65.316	53.2751	39.879	45.9609	37.7879	29.1606	41.2236	16.16	15.3443	33.9686
TRINITY_DN108196_c1_g1	0.83429	0.527456	0.83429	0.527456	brown	GA19	0.440052	PREDICTED: Sorghum bicolor probable tRNA (guanine(26)-N(2))-dimethyltransferase 1 (LOC8055064), transcript variant X7, mRNA 2.27e-31	3.47244	3.5054	6.00363	3.2972	1.2903	3.90937	8.53671	10.9898	12.009	8.88601	12.4198	6.50026	14.1382	20.1534	19.8758	11.2524	12.5786	13.7059	12.9145	12.4867	10.1273	7.86002	8.06446	7.26684
TRINITY_DN103510_c1_g2	0.829377	-0.502466	0.829377	0.502466	brown	ICAld	0.416734	PREDICTED: Sorghum bicolor cytochrome c oxidase subunit 5C (LOC8067455), mRNA 9.60e-122	277.854	277.952	187.202	356.734	244.207	253.649	216.898	248.926	182.568	384.546	205.719	139.313	386.208	336.38	387.536	433.976	345.989	422.105	289.975	314.951	293.016	149.193	233.923	309.131
TRINITY_DN119115_c0_g1	0.802386	-0.527103	0.802386	0.527103	brown	ICAld	0.42294	Zea mays subsp. parviglumis isolate K71-7 fus6 gene, partial sequence 1.10e-81	21.5493	15.8705	19.1531	23.326	18.0813	24.7906	24.6956	19.7767	20.434	42.8726	20.3255	14.916	37.0046	36.164	30.0845	33.4111	29.8052	30.3141	28.7145	19.0071	26.5604	12.2581	16.4375	15.4533
TRINITY_DN124123_c2_g1	0.90827	0.600256	0.90827	0.600256	brown	JA.ILE	0.545194	PREDICTED: Sorghum bicolor photosynthetic NDH subunit of subcomplex B 3, chloroplastic (LOC8080694), mRNA 4.05e-20	17.6836	15.2176	94.7432	20.486	20.802	41.6838	24.0936	32.5224	44.9277	779.78	598.483	21.4983	646.618	583.689	719.467	656.678	620.914	686.646	523.728	662.3	469.471	17.9667	47.4238	634.254
TRINITY_DN118619_c0_g6	0.875939	0.618023	0.875939	0.618023	brown	JA.ILE	0.54135	PREDICTED: Sorghum bicolor tRNA-specific 2-thiouridylase MnmA (LOC8059800), mRNA 8.36e-102	4.19195	5.15275	6.78646	4.09813	6.13578	8.98814	6.48151	5.43929	2.22486	37.1126	21.417	4.78307	24.2286	22.5224	22.0579	23.7346	21.001	24.3297	29.3645	24.0083	25.8804	3.67309	5.44829	25.9382
TRINITY_DN112647_c2_g2	0.932921	0.572069	0.932921	0.572069	brown	JA.ILE	0.533695	PREDICTED: Sorghum bicolor uncharacterized LOC8072071 (LOC8072071), mRNA 1.04e-44	10.3751	6.36969	9.08429	9.27897	6.76524	13.4198	5.63436	5.64015	9.86902	70.1157	39.494	7.17141	54.1646	57.5409	63.9234	45.6337	39.9124	52.9175	54.6746	49.4882	53.7242	8.10545	12.8748	47.2833
TRINITY_DN114807_c0_g1	0.877253	0.605573	0.877253	0.605573	brown	JA.ILE	0.531241	Zea mays full-length cDNA clone ZM_BFb0057P22 mRNA, complete cds 0.0	15.2809	11.556	9.85089	22.5795	12.5157	14.2979	11.1485	9.99352	4.65306	37.5562	28.3399	4.30526	26.5118	38.3332	31.5659	30.0784	25.9594	26.5793	32.2944	30.1509	34.9255	4.94849	9.61731	21.3534
TRINITY_DN110436_c0_g8	0.885069	0.596248	0.885069	0.596248	brown	JA.ILE	0.527721	PREDICTED: Sorghum bicolor protein sym-1 (LOC8083056), mRNA 9.84e-91	3.06305	1.61092	3.55345	1.39347	2.94489	3.62494	3.81256	2.23795	1.50582	18.5591	8.587	0.830973	11.8897	10.8799	13.1435	11.681	10.7738	11.4376	14.0567	7.24317	15.6929	1.97096	4.19821	11.0239
TRINITY_DN114831_c2_g2	0.902233	0.582684	0.902233	0.582684	brown	JA.ILE	0.525717	Zea mays full-length cDNA clone ZM_BFb0139B06 mRNA, complete cds 2.50e-31	2.5004	3.44651	9.81475	1.32597	2.62616	6.96385	2.44953	1.1925	1.97013	44.5528	22.8974	1.20383	32.5059	22.0061	33.2762	29.8882	36.9519	30.9579	31.1344	31.804	25.1954	0.749713	1.3492	25.6401
TRINITY_DN99945_c0_g1	0.846736	0.61829	0.846736	0.61829	brown	JA.ILE	0.523529	-	3.47503	4.71415	3.58327	4.84126	4.20877	8.31304	4.15736	4.73828	3.95058	26.9892	26.2079	1.16286	17.1919	22.5456	23.5551	15.0149	15.9174	13.0504	24.4302	17.0083	22.1932	1.66918	2.64028	8.69069
TRINITY_DN111187_c1_g1	0.940353	0.556311	0.940353	0.556311	brown	JA.ILE	0.523129	Zea mays 50S ribosomal protein L13, chloroplastic-like (LOC100192010), mRNA; nuclear gene for chloroplast product 2.83e-96	142.717	164.052	191.327	121.206	103.285	281.893	108.267	121.992	207.893	887.443	584.352	52.0948	759.68	797.133	820.923	648.488	486.271	664.275	553.023	685.727	771.7	71.0102	152.212	431.011
TRINITY_DN121672_c2_g3	0.879319	0.592864	0.879319	0.592864	brown	JA.ILE	0.521316	Setaria viridis cultivar ME034v chromosome 9 4.31e-129	10.8603	7.85447	11.1254	11.9247	8.79603	11.6848	8.83353	9.04999	6.37187	79.5651	72.2722	5.36787	60.6052	41.9742	65.2247	60.6475	45.5281	49.7352	64.3282	37.2526	39.6868	6.8668	5.33423	40.3431
TRINITY_DN109760_c0_g1	0.807749	0.639938	0.807749	0.639938	brown	JA.ILE	0.516909	PREDICTED: Sorghum bicolor reticulon-like protein B2 (LOC110434999), mRNA 1.10e-51	7.78161	6.88199	7.92453	9.89727	6.50592	10.2208	6.45058	5.93207	4.90351	27.2835	18.4023	8.23695	17.0811	15.5171	19.8953	22.6491	24.4805	22.5547	22.0976	14.2545	14.3827	10.0307	9.55042	17.3044
TRINITY_DN123039_c5_g3	0.89155	0.577541	0.89155	0.577541	brown	JA.ILE	0.514906	PREDICTED: Sorghum bicolor valine--tRNA ligase, chloroplastic/mitochondrial 2 (LOC8081158), transcript variant X2, mRNA 1.21e-28	10.0137	8.95895	13.6596	8.70987	9.49343	20.4567	9.47109	8.13028	11.2321	55.7312	60.1478	5.81309	55.7527	48.6849	48.9101	45.5774	31.7497	44.6337	49.4173	33.9063	50.6121	7.89616	9.12205	43.0163
TRINITY_DN89098_c1_g2	0.838058	0.608839	0.838058	0.608839	brown	JA.ILE	0.510242	-	2.35574	1.41552	2.25353	2.37386	1.92486	2.05478	3.55436	2.39489	2.32012	7.92473	5.7778	1.99236	8.5271	5.75128	7.87979	10.3069	8.81431	4.51726	6.24543	4.94537	8.16312	1.45988	2.25647	4.76793
TRINITY_DN119922_c1_g1	0.846808	0.595742	0.846808	0.595742	brown	JA.ILE	0.504479	PREDICTED: Sorghum bicolor uncharacterized LOC8085228 (LOC8085228), mRNA 1.63e-103	3.96481	4.83951	5.51658	5.11071	7.1887	6.20897	4.09901	3.66445	7.53079	28.7398	27.7179	3.11369	34.3429	19.6874	23.4331	21.9635	15.7451	23.1649	17.8764	26.4703	23.0896	0.835796	2.51456	49.3487
TRINITY_DN120999_c0_g2	0.92572	0.537401	0.92572	0.537401	brown	JA.ILE	0.497483	PREDICTED: Sorghum bicolor zinc finger CCCH domain-containing protein 24 (LOC8080240), mRNA 0.0	3.51723	3.65994	3.51286	4.14567	1.89681	3.31342	2.92999	2.80651	2.60287	12.3717	7.41664	2.8469	10.6478	7.92609	11.6434	9.03328	8.03769	9.83701	9.88225	6.37914	8.76483	2.35686	2.14716	5.35977
TRINITY_DN98178_c0_g2	0.831595	0.59722	0.831595	0.59722	brown	JA.ILE	0.496645	Setaria viridis cultivar ME034v chromosome 9 1.85e-94	4.48467	4.12643	2.19279	3.73409	2.45903	3.60251	4.30314	2.76138	2.77436	9.72289	6.34166	3.02669	5.49531	8.99713	7.42314	6.18265	5.87265	5.8132	9.69759	6.10349	7.26548	4.66528	4.01579	6.37229
TRINITY_DN124505_c1_g3	0.910019	0.541832	0.910019	0.541832	brown	JA.ILE	0.493078	PREDICTED: Sorghum bicolor oxygen-dependent coproporphyrinogen-III oxidase, chloroplastic (LOC8085159), mRNA 1.95e-118	10.0462	7.93382	3.37917	9.10022	5.95386	9.33096	4.22269	3.21077	3.74642	46.4018	22.8924	2.36302	33.9835	26.9401	26.6369	31.4288	16.87	29.4279	31.8902	30.6164	33.7904	4.80289	3.75754	22.4921
TRINITY_DN111084_c3_g2	-0.859062	-0.571376	0.859062	0.571376	brown	JA.ILE	0.490848	Saccharum officinarum chlorophyll a/ b-binding protein 3 (Lhca3) mRNA, complete cds 0.0	1715.65	2120.35	1835.15	2131.38	2085.39	1966.57	2965.32	2052.67	2518.65	276.36	179.744	1586.7	367.494	399.736	301.263	404.789	335.847	381.21	244.763	409.452	270.424	1839.38	1355.22	317.308
TRINITY_DN121738_c2_g3	0.911584	0.538117	0.911584	0.538117	brown	JA.ILE	0.490539	Saccharum hybrid cultivar SP80-3280 isolate Shy3280Sca008 genomic sequence 3.71e-146	7.59597	2.01858	7.16284	4.34884	5.29024	4.62657	3.30876	2.93735	1.76881	178.159	166.02	0.175138	196.487	120.961	150.852	136.262	103.441	138.427	157.212	126.071	126.217	0.209138	4.88987	135.648
TRINITY_DN88554_c0_g4	-0.87388	-0.560602	0.87388	0.560602	brown	JA.ILE	0.489899	Saccharum spontaneum isolate S-1978-77b_1 MSG1978 marker genomic sequence 1.01e-105	623.489	1027.47	748.45	697.637	1030.08	653.42	1021.77	1001.7	838.426	22.1437	23.9749	913.182	124.405	129.647	48.9444	59.343	72.0953	56.3097	19.181	59.8147	144.073	714.237	535.037	49.8236
TRINITY_DN120242_c4_g1	0.929032	0.526532	0.929032	0.526532	brown	JA.ILE	0.489165	PREDICTED: Sorghum bicolor uncharacterized LOC8064301 (LOC8064301), mRNA 1.20e-19	6.35458	3.57632	7.19901	6.5001	7.0083	6.17392	3.30022	4.08865	4.46995	40.966	50.43	2.91346	52.7268	25.2524	44.6789	41.4965	27.3703	47.1867	36.3545	33.5553	32.8339	2.18481	2.9517	41.754
TRINITY_DN88450_c0_g1	0.856562	0.693195	0.856562	0.693195	brown	JA.Val	0.593765	Setaria viridis cultivar ME034v chromosome 1 1.76e-16	46.073	51.9013	108.696	34.8276	19.207	79.3482	37.5587	58.5501	84.4416	292.051	98.2564	34.4187	284.57	540.818	373.258	235.592	261.557	296.003	238.807	307.744	456.401	44.6374	92.1508	160.596
TRINITY_DN110085_c0_g1	0.899933	0.654295	0.899933	0.654295	brown	JA.Val	0.588822	Saccharum hybrid cultivar R570 clone BAC 009E01 complete sequence 0.0	4.34706	3.54963	4.38354	4.39497	4.11442	6.68925	2.27107	2.66829	1.98174	26.6066	26.496	0.910879	32.6352	52.9413	43.3053	30.4748	17.6591	38.2253	21.9699	39.1549	42.1334	1.6938	1.33776	34.7609
TRINITY_DN105073_c2_g1	0.872739	0.660777	0.872739	0.660777	brown	JA.Val	0.576685	Zea mays uncharacterized LOC100383208 (LOC100383208), mRNA; nuclear gene for chloroplast product 0.0	13.159	14.8614	30.4417	12.2972	6.3241	22.5896	11.5828	17.6877	17.4507	70.8161	25.7537	10.3553	71.5886	131.369	105.791	63.4971	73.8152	66.6518	69.4664	63.7364	105.401	15.0347	21.0516	23.589
TRINITY_DN110451_c1_g3	0.819435	0.69832	0.819435	0.69832	brown	JA.Val	0.572228	PREDICTED: Sorghum bicolor zinc finger CCCH domain-containing protein 3 (LOC8085799), transcript variant X3, mRNA 3.76e-136	4.19777	3.19608	6.96925	4.16764	0.629791	4.96928	2.7573	2.93735	3.34108	12.1719	8.49165	2.10166	15.8246	31.6357	20.6974	14.9036	15.7791	13.8824	11.1099	16.5806	24.0489	0.627413	10.5621	6.98334
TRINITY_DN123013_c1_g2	0.89942	0.63302	0.89942	0.63302	brown	JA.Val	0.569351	PREDICTED: Sorghum bicolor alpha-L-arabinofuranosidase 1 (LOC8083702), transcript variant X3, mRNA 0.0	6.69276	5.37742	6.3228	6.77324	2.45733	7.12732	4.59474	2.83482	3.79973	18.0743	21.1809	2.34271	23.9907	33.8955	26.4393	20.0229	19.3513	19.2075	24.6103	18.7612	33.9528	3.53758	6.39122	7.90306
TRINITY_DN114638_c1_g4	0.918254	0.619198	0.918254	0.619198	brown	JA.Val	0.568581	PREDICTED: Sorghum bicolor RGG repeats nuclear RNA binding protein C (LOC8059196), mRNA 0.0	14.3454	10.6797	14.2926	13.7971	7.92484	16.5003	9.14566	8.30924	9.00174	31.0636	18.823	8.24442	34.0754	47.7317	41.4994	27.5811	29.409	35.8963	31.5234	27.1304	46.8626	9.06165	10.1631	16.9961
TRINITY_DN119312_c1_g3	0.922796	0.614326	0.922796	0.614326	brown	JA.Val	0.566897	-	6.34203	7.46715	8.19026	4.89244	2.61245	8.00607	11.0098	10.0625	10.9411	29.1665	34.2799	6.08457	39.1413	53.3618	41.7686	32.1418	31.7916	40.3946	38.507	28.7198	39.7372	6.24316	5.67121	11.7606
TRINITY_DN123039_c5_g2	0.929605	0.603846	0.929605	0.603846	brown	JA.Val	0.561338	PREDICTED: Sorghum bicolor valine--tRNA ligase, chloroplastic/mitochondrial 2 (LOC8081158), transcript variant X2, mRNA 1.59e-98	7.1309	12.0023	16.785	9.02191	4.33084	12.6515	7.23372	4.74845	3.89338	35.5905	24.1081	10.1479	35.9165	45.154	45.5554	35.4315	44.6167	38.8976	30.9998	24.3181	37.9526	6.93347	9.08661	17.5132
TRINITY_DN111187_c1_g1	0.940353	0.590808	0.940353	0.590808	brown	JA.Val	0.555568	Zea mays 50S ribosomal protein L13, chloroplastic-like (LOC100192010), mRNA; nuclear gene for chloroplast product 2.83e-96	142.717	164.052	191.327	121.206	103.285	281.893	108.267	121.992	207.893	887.443	584.352	52.0948	759.68	797.133	820.923	648.488	486.271	664.275	553.023	685.727	771.7	71.0102	152.212	431.011
TRINITY_DN114807_c0_g1	0.877253	0.631191	0.877253	0.631191	brown	JA.Val	0.553714	Zea mays full-length cDNA clone ZM_BFb0057P22 mRNA, complete cds 0.0	15.2809	11.556	9.85089	22.5795	12.5157	14.2979	11.1485	9.99352	4.65306	37.5562	28.3399	4.30526	26.5118	38.3332	31.5659	30.0784	25.9594	26.5793	32.2944	30.1509	34.9255	4.94849	9.61731	21.3534
TRINITY_DN101896_c0_g1	0.925031	0.598236	0.925031	0.598236	brown	JA.Val	0.553387	PREDICTED: Sorghum bicolor uncharacterized LOC8082419 (LOC8082419), mRNA 1.84e-69	2.70595	1.66694	2.6456	3.27696	2.60586	2.81552	1.7794	2.03	1.60599	9.16509	8.21901	1.08068	7.88587	8.79702	6.12779	7.37582	6.61595	6.39228	6.37636	5.81145	9.86742	1.20697	2.28269	12.1778
TRINITY_DN102377_c1_g3	0.948526	0.581143	0.948526	0.581143	brown	JA.Val	0.55123	Saccharum spontaneum clone SES23E05 sequence, complete sequence 0.0	22.3447	17.1428	14.5457	22.4733	6.44605	15.8764	11.7771	13.0978	9.50033	70.5936	47.7806	11.1465	66.1028	88.4298	85.2629	60.1617	66.814	58.012	82.9173	57.7363	71.2662	8.04471	12.6079	28.3776
TRINITY_DN100777_c0_g1	0.917843	0.594754	0.917843	0.594754	brown	JA.Val	0.545891	Saccharum hybrid cultivar SP80-3280 isolate Shy3280Sca057 genomic sequence 0.0	2.6508	2.43993	3.75378	1.97612	1.20018	3.90039	2.33922	3.29162	3.55773	14.3434	8.93689	1.21704	22.0426	27.0529	25.6411	16.8538	19.698	15.6177	17.3278	11.1364	20.1829	0.96403	4.59752	6.9715
TRINITY_DN121496_c2_g2	0.942022	0.577374	0.942022	0.577374	brown	JA.Val	0.543899	PREDICTED: Sorghum bicolor uncharacterized LOC8068892 (LOC8068892), transcript variant X1, misc_RNA 0.0	21.2628	17.8487	31.8502	19.0073	19.8868	28.0776	12.0687	9.41452	9.89049	128.616	150.09	9.05653	142.493	111.22	115.974	104.459	74.1251	109.134	114.068	114.91	129.319	7.12148	13.817	145.855
TRINITY_DN123487_c13_g1	0.910788	0.592533	0.910788	0.592533	brown	JA.Val	0.539672	PREDICTED: Sorghum bicolor CDK5RAP1-like protein (LOC8062684), mRNA 0.0	1.88104	1.94145	3.052	1.84492	1.17402	2.42755	1.60193	2.31918	1.83462	9.61029	5.39464	2.29451	6.83545	11.7482	13.1707	7.60869	9.13979	7.78334	9.63672	6.27309	7.57432	1.80143	1.76587	4.54104
TRINITY_DN98654_c1_g3	0.87772	0.611692	0.87772	0.611692	brown	JA.Val	0.536894	Saccharum officinarum clone BAC So93O11 hypothetical protein (SO93O11_000004) gene, partial cds; and hypothetical protein (SO93O11_000001), hypothetical protein (SO93O11_000005), hypothetical protein (SO93O11_000002), Purple acid phosphatase (SO93O11_000006), hypothetical protein (SO93O11_000007), hypothetical protein (SO93O11_000008), Repressor of RNA polymerase III transcription (SO93O11_000009…	1.33653	2.50629	5.18096	3.21508	2.70476	3.91186	3.70246	4.84568	5.52011	14.5202	4.776	2.28866	16.6863	21.3204	15.8452	11.0062	12.4114	15.4235	9.08325	13.5791	11.904	2.10085	4.55533	9.21197
TRINITY_DN119757_c6_g4	0.896604	0.598196	0.896604	0.598196	brown	JA.Val	0.536344	PREDICTED: Sorghum bicolor probable inactive shikimate kinase like 2, chloroplastic (LOC8086288), mRNA 5.56e-114	21.8415	25.1715	46.6249	21.2036	7.95294	36.7888	19.7425	16.0569	21.7722	185.814	202.371	20.3767	207.197	254.477	215.725	185.2	156.197	235.743	164.406	258.442	308.208	27.3897	46.4948	148.714
TRINITY_DN77295_c0_g1	0.93843	0.571097	0.93843	0.571097	brown	JA.Val	0.535935	PREDICTED: Sorghum bicolor ylmG homolog protein 2, chloroplastic (LOC8082020), mRNA 8.54e-102	5.79107	7.08025	16.2098	7.47444	6.11228	11.2625	2.84976	0.927124	4.91952	30.4636	22.0337	1.63143	44.644	56.8392	37.7949	43.9239	32.318	44.0659	29.1838	39.8673	37.8531	2.58655	5.73367	19.4594
TRINITY_DN119987_c1_g3	0.961565	0.556385	0.961565	0.556385	brown	JA.Val	0.535	PREDICTED: Sorghum bicolor transcription termination factor MTERF5, chloroplastic (LOC8072424), mRNA 0.0	9.45909	5.73402	8.18571	6.51692	4.23833	8.65791	10.8433	10.647	10.9937	52.4273	44.6485	2.9487	58.1768	62.332	61.1496	48.3944	34.0379	45.1337	57.2402	53.7651	76.3121	5.03222	7.48915	28.5964
TRINITY_DN118682_c1_g1	0.882527	0.606169	0.882527	0.606169	brown	JA.Val	0.534961	Zea mays clone EL01N0414F11 mRNA sequence 1.23e-22	4.77981	3.82558	7.15913	2.77982	4.09281	6.46121	2.96289	3.12865	2.73073	10.7241	9.79941	1.34942	11.2763	19.0479	13.962	9.92905	8.53676	11.958	8.54811	12.2186	16.5915	2.93169	1.78056	23.6384
TRINITY_DN119824_c0_g1	0.866456	0.60455	0.866456	0.60455	brown	Li	0.523816	PREDICTED: Sorghum bicolor eukaryotic translation initiation factor 3 subunit K (LOC8057669), mRNA 1.29e-84	33.4097	29.3924	19.6881	42.8267	59.0906	46.2444	26.3411	22.7194	20.5407	125.509	54.5127	8.01264	106.616	61.9715	97.8985	87.8036	50.6721	86.9829	84.2979	64.6106	83.3585	7.42797	17.4095	87.4747
TRINITY_DN87392_c0_g3	0.871386	0.591429	0.871386	0.591429	brown	Li	0.515363	PREDICTED: Sorghum bicolor 60S acidic ribosomal protein P2A (LOC8075266), mRNA 1.22e-141	33.6898	31.4815	16.2988	42.24	75.5476	44.626	16.8858	14.3273	15.1218	154.321	80.8631	11.4854	135.452	86.3091	128.809	112.39	75.7815	123.146	99.7474	74.7807	144.22	9.76548	18.9177	124.257
TRINITY_DN111056_c0_g4	0.884567	0.575335	0.884567	0.575335	brown	Li	0.508922	PREDICTED: Sorghum bicolor cell division protein FtsY homolog, chloroplastic (LOC8074093), mRNA 1.33e-99	32.389	43.0753	22.6694	36.3888	45.4489	41.3703	20.0333	27.7062	22.6329	78.9238	47.363	14.6235	71.2121	46.3352	76.1746	68.3257	51.1003	63.7435	64.5032	55.335	55.4063	21.233	15.9463	61.0356
TRINITY_DN101069_c0_g2	0.859203	0.583042	0.859203	0.583042	brown	Li	0.500952	Miscanthus sinensis clone MSIL000020 40S ribosomal protein SA-like protein mRNA, partial cds 8.14e-133	14.9001	20.7249	12.5914	18.8961	31.2999	19.0758	7.22857	8.19536	2.59146	45.03	36.3278	3.33075	64.5388	36.5671	66.0481	43.5506	39.9045	48.9518	40.8182	28.7022	46.4439	3.85543	3.78331	37.3836
TRINITY_DN122323_c3_g2	0.858373	0.579717	0.858373	0.579717	brown	Li	0.497613	PREDICTED: Sorghum bicolor 60S ribosomal protein L17 (LOC8065928), mRNA 0.0	7.23444	5.70548	4.91841	9.0252	10.5274	7.56268	5.02506	4.47408	2.76804	14.5426	9.64578	3.89743	19.5306	12.5771	20.1637	17.6423	9.75207	16.841	12.0124	11.5165	16.1164	3.78866	5.37204	9.68575
TRINITY_DN92980_c0_g2	0.850856	0.582106	0.850856	0.582106	brown	Li	0.495289	PREDICTED: Sorghum bicolor TATA box-binding protein-associated factor RNA polymerase I subunit B (LOC8065815), transcript variant X6, mRNA 0.0	5.04148	3.61356	3.43826	3.85601	5.37478	4.43855	4.36323	2.98632	3.20883	8.29202	7.26939	2.25718	7.46185	8.07033	9.02301	5.94502	4.07651	6.98174	9.99783	5.86025	7.60766	3.14549	2.92816	6.43093
TRINITY_DN114135_c2_g5	0.888648	0.552048	0.888648	0.552048	brown	Li	0.490576	Digitaria exilis annotation 7.17e-115	28.6635	21.6914	17.7688	38.4039	41.0144	40.916	20.957	15.1921	13.4516	70.9904	35.3718	12.3789	80.663	57.1354	68.6351	57.3689	36.7533	67.7687	48.8258	35.2773	49.8121	10.3763	17.4259	33.4797
TRINITY_DN97002_c1_g2	0.886163	0.541919	0.886163	0.541919	brown	Li	0.480229	PREDICTED: Sorghum bicolor 60S ribosomal protein L32-1 (LOC8062414), mRNA 5.18e-127	123.73	97.325	69.5564	183.663	222.178	146.271	59.2019	50.3949	42.8158	363.648	190.262	30.199	448.274	304.374	428.299	347.729	179.41	364.696	271.813	241.697	449.895	28.1	55.1345	363.869
TRINITY_DN112043_c1_g3	0.889443	0.533624	0.889443	0.533624	brown	Li	0.474628	PREDICTED: Sorghum bicolor 3-hydroxyisobutyryl-CoA hydrolase-like protein 2, mitochondrial (LOC8058111), mRNA 2.53e-112	29.2822	18.8491	11.0029	23.058	37.6061	18.6996	15.5204	16.7242	7.01264	51.5938	32.8644	6.19308	62.2502	39.9595	68.5484	58.119	24.9308	49.2844	58.9172	43.1578	51.765	14.2351	11.6364	52.2613
TRINITY_DN92941_c0_g1	0.837938	0.563578	0.837938	0.563578	brown	Li	0.472244	PREDICTED: Sorghum bicolor uncharacterized LOC8057078 (LOC8057078), mRNA 3.72e-66	78.5084	63.2246	29.7087	88.5577	123.708	85.0417	41.5094	42.5553	42.7633	179.028	181.154	14.1417	167.116	99.19	158.054	150.956	62.3735	130.088	145.841	129.892	129.451	36.2193	45.1071	186.69
TRINITY_DN101625_c0_g3	0.880948	0.533868	0.880948	0.533868	brown	Li	0.47031	PREDICTED: Sorghum bicolor 60S ribosomal protein L19-1 (LOC8077289), mRNA 4.77e-69	37.1441	28.5045	19.8727	45.8631	56.5745	33.5805	26.9041	21.7708	17.8003	93.6617	74.0255	12.9342	104.093	49.4588	85.412	74.8471	59.5739	91.985	69.3115	55.3922	91.696	10.0807	18.7622	63.1284
TRINITY_DN92730_c1_g3	0.891256	0.527089	0.891256	0.527089	brown	Li	0.469771	PREDICTED: Sorghum bicolor 40S ribosomal protein S10-1 (LOC8074001), mRNA 4.60e-120	63.9522	52.3818	44.191	74.8324	130.519	60.9424	46.3603	30.5778	28.3968	166.949	93.3816	22.346	230.121	125.002	201.38	163.685	123.068	197.848	141.908	108.253	173.201	20.2443	38.7795	165.57
TRINITY_DN117087_c3_g3	0.876862	0.531405	0.876862	0.531405	brown	Li	0.465969	PREDICTED: Sorghum bicolor threonine--tRNA ligase, mitochondrial 1 (LOC8057195), mRNA 0.0	16.9658	13.7213	8.54659	15.9432	15.1225	13.7487	10.356	8.3407	7.2256	22.2561	15.5798	5.85826	22.5279	18.6426	22.6469	22.2292	12.414	20.7613	24.839	16.02	21.4989	8.87911	8.39856	14.3475
TRINITY_DN111658_c1_g1	0.850111	0.543748	0.850111	0.543748	brown	Li	0.462246	PREDICTED: Sorghum bicolor uncharacterized LOC8065599 (LOC8065599), mRNA 2.41e-56	10.9422	12.1999	5.74148	13.1174	10.2244	11.468	10.9199	9.10783	9.27773	18.3455	16.4689	3.77174	17.2921	13.6686	17.4691	17.5929	9.70327	18.6912	20.6653	17.4898	19.0767	7.01458	5.86644	14.6794
TRINITY_DN118860_c1_g1	0.89307	0.517037	0.89307	0.517037	brown	Li	0.46175	PREDICTED: Sorghum bicolor 60S ribosomal protein L22-2 (LOC8078541), mRNA 0.0	13.8776	9.50439	3.38332	18.7381	37.5645	11.3384	4.23777	4.28791	3.41742	16.1357	9.71688	1.22287	33.9573	19.5532	34.5628	27.4448	12.4922	26.2302	12.745	12.2686	19.8775	2.77045	4.79874	26.9259
TRINITY_DN108983_c4_g2	0.915652	0.503923	0.915652	0.503923	brown	Li	0.461419	Digitaria exilis annotation 1.10e-42	97.404	87.8212	42.007	150.63	131.246	95.6061	62.684	71.4561	51.9246	203.486	124.542	39.0442	217.355	162.877	231.715	253.668	140.652	233.812	180.344	169.085	177.272	43.7798	78.1542	170.312
TRINITY_DN100079_c3_g2	0.907658	0.507199	0.907658	0.507199	brown	Li	0.460364	PREDICTED: Sorghum bicolor 60S ribosomal protein L35a-1 (LOC8055565), mRNA 3.63e-53	86.183	67.9251	43.404	111.333	126.86	80.9551	37.4512	39.2815	30.9576	247.311	131.409	27.3452	221.695	154.628	259.932	195.833	149.607	205.451	210.55	187.694	255.178	20.7664	52.2899	211.131
TRINITY_DN111423_c1_g3	0.884858	0.517672	0.884858	0.517672	brown	Li	0.458066	PREDICTED: Sorghum bicolor AT-hook motif nuclear-localized protein 10 (LOC110436950), transcript variant X2, mRNA 5.28e-120	40.8925	38.2816	26.397	52.1448	54.8159	39.7798	44.8576	27.7727	17.2846	87.6839	96.6909	13.5869	102.191	65.7833	81.763	98.4905	61.8897	95.5357	100.864	77.5642	87.6606	18.0381	20.6682	80.5221
TRINITY_DN105958_c0_g4	0.912646	0.500568	0.912646	0.500568	brown	Li	0.456841	PREDICTED: Sorghum bicolor 50S ribosomal protein L17 (LOC8077687), transcript variant X1, mRNA 3.20e-32	26.2437	24.2985	18.056	32.088	23.3357	33.4662	8.82847	9.14056	12.1141	64.2774	51.834	10.5699	65.4965	45.492	52.893	46.6033	41.07	60.9976	55.7346	41.6184	50.2332	4.99764	10.6533	39.2481
TRINITY_DN112284_c1_g1	0.877868	0.519221	0.877868	0.519221	brown	Li	0.455807	PREDICTED: Sorghum bicolor 60S acidic ribosomal protein P2A (LOC8064717), mRNA 1.61e-176	74.8081	52.5977	36.9091	77.7773	88.6184	51.2764	27.7422	26.17	20.5514	159.323	94.5	20.4774	197.208	149.836	195.715	166.567	106.376	177.975	129.265	143.377	218.477	17.4549	38.5637	158.543
TRINITY_DN101784_c1_g3	0.888643	-0.691606	0.888643	0.691606	brown	MEIAA	0.61459	PREDICTED: Sorghum bicolor photosynthetic NDH subunit of lumenal location 5, chloroplastic (LOC8065277), mRNA 1.22e-39	52.8723	72.7918	118.804	61.6969	158.62	110.132	55.9707	58.5594	99.5132	383.415	371.447	31.3624	712.46	504.608	620.658	542.832	335.486	612.167	265.627	479.308	400.552	44.4922	103.973	707.427
TRINITY_DN108012_c1_g1	0.885638	-0.690448	0.885638	0.690448	brown	MEIAA	0.611487	PREDICTED: Sorghum bicolor transcription factor Sp8 (LOC8069985), mRNA 1.01e-157	8.18146	9.4253	19.241	9.9947	8.93724	12.0811	9.06801	12.007	17.8495	85.0441	52.3347	7.88886	96.1849	101.043	100.904	89.3683	96.227	111.225	71.9913	101.333	99.0988	7.49009	17.434	63.0397
TRINITY_DN124123_c2_g1	0.913885	-0.666382	0.913885	0.666382	brown	MEIAA	0.608997	PREDICTED: Sorghum bicolor photosynthetic NDH subunit of subcomplex B 3, chloroplastic (LOC8080694), mRNA 4.05e-20	17.6836	15.2176	94.7432	20.486	20.802	41.6838	24.0936	32.5224	44.9277	779.78	598.483	21.4983	646.618	583.689	719.467	656.678	620.914	686.646	523.728	662.3	469.471	17.9667	47.4238	634.254
TRINITY_DN122895_c3_g1	0.908186	-0.66233	0.908186	0.66233	brown	MEIAA	0.601519	PREDICTED: Sorghum bicolor probable NAD(P)H dehydrogenase subunit CRR3, chloroplastic (LOC8071883), mRNA 2.54e-114	5.49501	4.07583	7.38889	5.74834	2.83173	4.56562	3.83635	8.48889	6.64212	44.3294	14.8157	6.68629	66.1078	71.8078	63.4484	59.8848	69.2049	76.459	43.3021	57.2975	36.0299	4.17496	6.01317	39.8163
TRINITY_DN113293_c0_g3	0.857123	-0.699431	0.857123	0.699431	brown	MEIAA	0.599499	PREDICTED: Sorghum bicolor putative cysteine proteinase inhibitor 7 (LOC8066227), mRNA 1.43e-149	3.44494	3.21088	4.0795	3.26562	1.44741	2.70061	1.82491	3.15635	2.38012	5.63905	4.10205	1.55088	13.5433	16.7315	14.0545	11.1781	10.9481	11.3196	8.73159	7.55999	7.266	0.856736	6.15113	4.32894
TRINITY_DN105228_c1_g2	0.864504	-0.689682	0.864504	0.689682	brown	MEIAA	0.596233	PREDICTED: Sorghum bicolor protein COFACTOR ASSEMBLY OF COMPLEX C SUBUNIT B CCB1, chloroplastic (LOC8083165), mRNA 7.04e-24	21.3987	21.0786	26.0627	19.7712	13.7715	27.0903	31.7365	34.3202	29.7644	48.6925	41.2612	20.5827	67.3994	53.1391	62.0325	65.0503	56.5726	70.3535	32.9837	40.4972	33.9522	14.6815	29.8833	29.4959
TRINITY_DN116126_c2_g1	0.844943	-0.702598	0.844943	0.702598	brown	MEIAA	0.593655	PREDICTED: Sorghum bicolor elongation factor P (LOC8074861), mRNA 2.98e-142	13.7667	14.2636	24.8871	14.7311	16.985	34.6823	11.4409	15.4298	26.4019	93.6219	89.0764	6.29079	117.957	110.321	104.492	95.0036	55.1811	104.17	59.0949	82.9178	93.9753	6.57193	15.5661	75.2744
TRINITY_DN117361_c0_g1	0.879805	-0.660772	0.879805	0.660772	brown	MEIAA	0.581351	PREDICTED: Sorghum bicolor uncharacterized LOC8081515 (LOC8081515), transcript variant X3, mRNA 1.10e-106	5.16117	7.76371	12.5011	5.39908	3.12766	5.78525	3.65167	5.4451	5.07414	17.9311	4.01845	3.65366	29.0636	31.529	28.081	24.6107	26.4693	30.841	11.4781	27.5903	21.2183	4.36182	7.18569	8.80865
TRINITY_DN121811_c0_g2	0.86026	-0.675263	0.86026	0.675263	brown	MEIAA	0.580902	PREDICTED: Sorghum bicolor uncharacterized LOC8068009 (LOC8068009), transcript variant X2, mRNA 2.72e-87	20.5532	27.5908	40.9546	20.2226	9.58955	36.1541	24.2513	20.1563	27.8709	46.9652	40.6953	12.4332	124.625	119.71	117.181	103.768	128.675	122.259	59.595	67.2928	49.9361	11.7296	14.9531	15.6782
TRINITY_DN122049_c1_g2	0.884789	-0.652557	0.884789	0.652557	brown	MEIAA	0.577375	PREDICTED: Sorghum bicolor photosynthetic NDH subunit of subcomplex B 2, chloroplastic (LOC8080528), mRNA 4.98e-176	16.7444	23.1657	87.3332	18.8211	8.89224	22.4777	27.4582	35.2274	53.2478	142.325	83.7606	26.8013	181.182	167.181	157.828	172.58	204.377	173.909	135.312	175	117.182	22.7575	47.5189	85.5648
TRINITY_DN107745_c4_g2	0.897057	-0.64318	0.897057	0.64318	brown	MEIAA	0.57697	Saccharum hybrid cultivar R570_BAC clone Sh182G15 2.15e-61	4.70107	5.267	15.3042	3.02021	2.75015	7.37794	7.71667	9.64442	12.2803	40.3901	15.5216	6.55482	71.6787	85.0527	82.6182	71.5208	88.592	94.9017	46.7239	71.466	61.6968	7.96365	16.2812	15.1347
TRINITY_DN108872_c1_g5	0.869781	-0.662374	0.869781	0.662374	brown	MEIAA	0.57612	PREDICTED: Sorghum bicolor momilactone A synthase (LOC8078184), mRNA 0.0	4.99206	5.60581	5.83577	6.56827	5.02268	5.84676	3.11101	2.82628	2.32718	9.45841	9.81708	2.29094	27.0472	17.8031	24.7531	24.2909	24.4271	22.4853	10.5505	10.4041	8.40877	1.5469	2.61811	7.02105
TRINITY_DN111812_c0_g5	0.939571	-0.613088	0.939571	0.613088	brown	MEIAA	0.576039	Setaria viridis cultivar ME034v chromosome 1 2.51e-49	5.80584	3.633	9.39287	3.32557	3.6378	5.06282	5.56801	5.19978	7.13682	29.9174	18.3285	2.44687	40.9697	45.3164	39.7203	37.1932	24.1431	38.1803	21.0495	18.6628	23.1107	2.50687	6.70084	21.4857
TRINITY_DN122125_c5_g2	0.914839	-0.629533	0.914839	0.629533	brown	MEIAA	0.575921	PREDICTED: Sorghum bicolor psbP domain-containing protein 6, chloroplastic (LOC8082408), mRNA 0.0	10.1697	13.6801	20.6899	11.2478	9.62577	20.6776	10.7233	15.1952	19.1068	74.0638	60.9826	9.01884	179.289	138.083	170.228	119.867	130.934	174.411	69.8142	110.272	88.264	8.60763	10.9118	51.9139
TRINITY_DN123944_c2_g3	0.897781	-0.638909	0.897781	0.638909	brown	MEIAA	0.5736	PREDICTED: Sorghum bicolor RNA-binding protein CP33, chloroplastic (LOC8086422), mRNA 1.27e-164	2.04057	1.3231	6.23521	2.33349	0.601038	1.4647	3.13322	3.37011	1.01628	18.9019	7.04209	2.34845	33.3906	24.9764	27.8325	26.4959	34.9279	30.2386	19.2732	14.611	14.7373	2.12472	2.19047	5.50602
TRINITY_DN105228_c1_g5	0.892057	-0.640237	0.892057	0.640237	brown	MEIAA	0.571128	PREDICTED: Sorghum bicolor protein COFACTOR ASSEMBLY OF COMPLEX C SUBUNIT B CCB1, chloroplastic (LOC8083165), mRNA 2.56e-174	21.9236	24.3026	18.9423	27.944	36.8988	24.4704	30.4223	23.2641	31.3331	63.2815	79.91	14.6151	132.431	76.2933	90.6755	107.593	75.5554	129.743	52.4393	66.896	56.4413	15.1003	26.5218	91.6566
TRINITY_DN123652_c2_g2	0.906925	-0.628486	0.906925	0.628486	brown	MEIAA	0.56999	Zea mays full-length cDNA clone ZM_BFc0058B23 mRNA, complete cds 1.11e-138	11.3091	9.23832	4.07463	8.14275	6.78583	7.23463	12.0419	11.6591	7.75148	9.69832	5.18762	5.05278	15.8379	9.04762	15.4789	14.1176	7.04975	12.8388	9.16957	11.6724	5.02904	10.2635	5.853	8.02424
TRINITY_DN85888_c0_g2	0.888385	-0.641306	0.888385	0.641306	brown	MEIAA	0.569727	Setaria viridis cultivar ME034v chromosome 6 9.15e-76	8.34722	8.27014	5.33591	7.6135	4.04197	7.85478	5.88509	16.5057	6.07506	17.0967	8.62149	3.4684	27.4305	25.4132	42.3819	25.2273	24.1412	29.6102	20.1682	23.6254	10.7083	3.30707	4.56795	10.4626
TRINITY_DN118195_c3_g1	0.863518	-0.659673	0.863518	0.659673	brown	MEIAA	0.56964	PREDICTED: Sorghum bicolor acetylornithine aminotransferase, mitochondrial (LOC8071270), mRNA 2.42e-102	2.41334	4.05741	2.30885	2.18804	2.47989	2.09584	2.20525	2.38766	1.78398	10.3724	4.18527	2.10284	16.8939	15.5228	22.1155	12.4227	19.5453	19.1821	8.18344	10.2532	5.14263	2.19079	1.49626	5.20723
TRINITY_DN107983_c1_g3	0.872174	-0.652371	0.872174	0.652371	brown	MEIAA	0.568981	Saccharum officinarum cultivar Badila NAD(P)H-quinone oxidoreductase subunit O (NdhO) mRNA, complete cds 3.27e-52	26.9737	34.5527	37.0254	20.2515	7.48245	22.6067	13.1401	33.327	17.6152	51.8236	14.5664	14.1049	72.4932	87.2108	84.7759	77.7198	79.2561	89.9163	50.2767	76.261	58.3527	18.1107	39.2028	25.7133
TRINITY_DN106006_c2_g3	0.962949	-0.599307	0.962949	0.599307	brown	Phe	0.577102	Digitaria exilis annotation 9.97e-140	10.0224	5.98906	3.99092	8.91283	4.29656	7.29199	5.93544	3.74489	4.98749	20.7336	18.3474	5.86906	25.1395	19.0439	24.6913	25.3712	18.004	24.6128	20.1487	15.1205	15.3182	5.36842	6.09026	13.9809
TRINITY_DN110366_c0_g1	0.917424	-0.623208	0.917424	0.623208	brown	Phe	0.571746	PREDICTED: Sorghum bicolor ruvB-like 2 (LOC8058357), mRNA 2.47e-108	6.90642	3.06547	5.66406	5.28207	3.90759	3.73556	3.18512	3.56193	3.21682	13.5502	9.94171	1.59976	22.7485	11.0783	17.3661	18.8898	15.6698	18.8144	9.92158	9.55013	8.94779	0.951975	3.90543	5.71951
TRINITY_DN118188_c1_g5	0.90203	-0.633554	0.90203	0.633554	brown	Phe	0.571485	PREDICTED: Sorghum bicolor hypersensitive-induced response protein 4 (LOC8068409), mRNA 1.63e-94	69.1002	47.4772	46.747	71.7539	73.0925	60.3889	45.1758	37.8637	38.3598	112.087	119.632	26.5772	106.67	75.5253	98.1722	109.57	68.5009	97.476	123.343	76.8414	86.1658	32.9516	49.3068	128.009
TRINITY_DN123968_c4_g4	0.80622	-0.700191	0.80622	0.700191	brown	Phe	0.564508	PREDICTED: Sorghum bicolor RAN GTPase-activating protein 2 (LOC8072471), transcript variant X1, mRNA 5.34e-39	2.69228	1.69863	5.09391	3.36224	2.64393	5.21115	2.45886	2.2895	3.31446	9.02759	5.73954	3.2349	6.57465	5.01455	6.98534	7.26189	4.99738	6.63577	5.83459	4.68865	4.8016	1.04447	2.67816	5.79587
TRINITY_DN100525_c1_g2	0.925577	-0.601467	0.925577	0.601467	brown	Phe	0.556704	PREDICTED: Sorghum bicolor ribosomal RNA processing protein 36 homolog (LOC8054874), mRNA 1.74e-112	6.54069	3.5267	3.55171	4.88652	4.83031	5.56913	0.827962	1.15117	1.99173	17.1697	9.01796	2.21499	16.2075	12.6843	14.9471	15.1073	7.69642	12.8676	14.3703	9.67907	11.1452	1.47297	3.47033	12.0701
TRINITY_DN101235_c2_g1	0.918626	-0.603637	0.918626	0.603637	brown	Phe	0.554516	PREDICTED: Sorghum bicolor serine/threonine-protein phosphatase PP1 (LOC8076142), mRNA 2.07e-123	14.498	9.54076	9.25439	10.712	18.6872	13.5184	9.73099	7.34269	9.03649	46.1933	43.4628	7.1504	50.5466	38.7025	51.6328	50.4871	28.6864	37.7921	46.0652	24.6989	29.5711	7.30959	14.2647	30.3133
TRINITY_DN104677_c0_g1	0.887289	-0.624287	0.887289	0.624287	brown	Phe	0.553923	PREDICTED: Sorghum bicolor 60S ribosomal protein L5, mitochondrial (LOC110432552), transcript variant X2, mRNA 0.0	18.878	19.4871	16.8375	21.0123	13.4692	11.7737	8.18116	11.9418	8.91201	27.9158	17.7169	7.63021	29.8643	21.9268	28.1855	30.7369	28.1153	26.7318	20.7748	18.7034	21.5315	6.05088	10.2974	19.0853
TRINITY_DN118498_c1_g5	0.870726	-0.631656	0.870726	0.631656	brown	Phe	0.549999	PREDICTED: Sorghum bicolor aspartate aminotransferase (LOC110433996), mRNA 1.03e-131	69.7844	45.8036	30.4251	51.0207	30.1147	37.4736	24.9187	15.8266	10.9974	98.3719	106.727	11.5927	115.301	67.9692	91.5563	124.23	65.3092	99.9766	120.794	48.6977	91.7946	15.1579	48.0636	58.1807
TRINITY_DN119819_c1_g3	0.932611	-0.588038	0.932611	0.588038	brown	Phe	0.548411	PREDICTED: Sorghum bicolor acylamino-acid-releasing enzyme 1-like (LOC110433074), transcript variant X2, mRNA 8.45e-57	11.5913	6.18342	8.03508	7.97905	5.14584	7.67291	4.4898	5.24069	2.42085	20.8585	11.8565	3.68418	22.2075	18.5339	21.2465	20.8693	19.2588	19.3747	19.4001	12.9296	9.77029	4.71614	4.54555	7.42679
TRINITY_DN124115_c3_g5	0.907747	-0.601412	0.907747	0.601412	brown	Phe	0.54593	Zea mays uncharacterized LOC100279992 (LOC100279992), mRNA; nuclear gene for chloroplast product 2.94e-91	17.556	7.03944	15.4492	12.1461	8.48618	15.7276	10.5832	12.6236	8.42815	45.8631	33.6637	6.84439	80.3376	42.4657	76.3919	70.9577	62.1596	66.368	39.9798	23.2257	28.5608	8.61151	13.9351	22.5073
TRINITY_DN121432_c2_g2	0.932243	-0.584662	0.932243	0.584662	brown	Phe	0.545047	PREDICTED: Sorghum bicolor serine/threonine-protein kinase ste20 (LOC8065405), transcript variant X2, mRNA 0.0	5.57126	3.9168	4.5247	3.33849	2.13013	3.21031	4.27928	3.21777	3.86605	7.86282	6.88325	2.4081	15.3628	9.94986	14.3939	15.6036	10.186	13.4828	11.5313	6.78669	9.36111	3.11542	6.21604	4.97057
TRINITY_DN104677_c0_g1	0.943599	-0.577485	0.943599	0.577485	brown	Phe	0.544914	PREDICTED: Sorghum bicolor 60S ribosomal protein L5, mitochondrial (LOC110432552), transcript variant X2, mRNA 0.0	18.878	19.4871	16.8375	21.0123	13.4692	11.7737	8.18116	11.9418	8.91201	27.9158	17.7169	7.63021	29.8643	21.9268	28.1855	30.7369	28.1153	26.7318	20.7748	18.7034	21.5315	6.05088	10.2974	19.0853
TRINITY_DN118188_c1_g2	0.933586	-0.582722	0.933586	0.582722	brown	Phe	0.54402	PREDICTED: Sorghum bicolor hypersensitive-induced response protein 4 (LOC8068409), mRNA 0.0	10.8841	6.99818	6.07918	8.38019	3.93104	8.85586	4.62462	4.24904	3.79603	17.2375	7.57598	3.28582	15.8986	14.4394	16.0086	17.0581	13.3152	17.2776	16.6013	8.33158	12.6246	3.95723	6.34964	6.51585
TRINITY_DN107011_c0_g2	0.938023	-0.579898	0.938023	0.579898	brown	Phe	0.543957	Zea mays uncharacterized LOC100383793 (LOC100383793), mRNA; nuclear gene for chloroplast product 9.67e-84	13.4639	14.8825	27.0072	16.9159	10.3161	29.4094	9.72263	9.46243	11.2711	204.798	213.074	5.3486	358.112	167.336	344.341	265.285	207.035	299.556	211.283	93.9413	164.426	7.02195	13.0875	75.3418
TRINITY_DN110607_c1_g2	0.908431	-0.598535	0.908431	0.598535	brown	Phe	0.543728	Saccharum spontaneum clone BAC Ss33C03 hypothetical protein (SS33C03_000003), hypothetical protein (SS33C03_000004), hypothetical protein (SS33C03_000007), hypothetical protein (SS33C03_000005), hypothetical protein (SS33C03_000006), hypothetical protein (SS33C03_000001), and ZCN4 (SS33C03_000002) genes, complete cds 5.58e-170	5.97468	6.06279	9.02435	9.24126	6.06675	7.66634	6.50729	4.69247	11.0912	20.4086	14.3676	5.72208	32.5676	19.459	26.8344	24.2918	25.1878	27.855	26.9901	17.6495	14.5168	7.54024	11.604	16.9281
TRINITY_DN122064_c2_g3	0.871209	-0.624055	0.871209	0.624055	brown	Phe	0.543683	PREDICTED: Sorghum bicolor probable E3 ubiquitin-protein ligase RHB1A (LOC8055328), transcript variant X3, mRNA 2.57e-107	19.6511	11.8231	9.22278	18.3014	10.1916	13.4063	18.9185	16.0314	6.86146	45.3231	46.7085	11.2003	57.1725	40.6122	55.0819	67.4345	45.181	53.2626	41.2924	26.6393	18.0126	9.61417	16.097	26.228
TRINITY_DN119379_c0_g2	0.935195	-0.577405	0.935195	0.577405	brown	Phe	0.539986	PREDICTED: Sorghum bicolor E3 ubiquitin-protein ligase MIEL1 (LOC8070528), mRNA 8.53e-32	10.6732	4.22603	5.40889	10.0855	1.6766	3.61301	8.99661	2.62592	0.967925	35.4707	31.7513	2.95794	51.5212	35.663	51.1602	54.7848	53.0615	54.7251	50.7154	19.8671	28.4388	2.04068	2.9975	7.03248
TRINITY_DN103979_c1_g1	0.900488	-0.597193	0.900488	0.597193	brown	Phe	0.537765	Zea mays uncharacterized LOC100276580 (LOC100276580), mRNA 9.31e-72	16.217	15.0816	16.0696	27.8151	6.58106	26.3557	13.7618	13.7254	13.6916	53.4193	40.3099	16.8937	66.3859	51.2659	69.7276	57.4092	49.0021	69.1174	34.5873	26.2013	34.9358	15.0343	22.3722	16.0291
TRINITY_DN115899_c0_g4	0.924309	-0.581744	0.924309	0.581744	brown	Phe	0.537711	PREDICTED: Sorghum bicolor putative tRNA pseudouridine synthase (LOC8083658), mRNA 1.02e-50	3.92721	1.65273	1.88971	1.4306	1.00939	0.344626	1.79265	2.35287	1.15798	12.2312	11.1223	1.03976	16.428	9.49294	10.7402	17.424	9.47149	12.807	11.9211	7.44187	9.52714	1.61746	1.56641	9.63016
TRINITY_DN102631_c0_g1	0.923454	-0.578644	0.923454	0.578644	brown	Phe	0.534351	Setaria viridis cultivar ME034v chromosome 9 1.37e-48	4.39832	2.93151	2.49245	3.86727	2.79703	2.94013	1.91554	2.02939	1.13128	7.92063	5.6563	0.893442	6.47417	5.84304	7.4194	6.67963	5.1102	6.08677	8.02757	4.8904	4.84145	1.67404	2.05505	4.15842
TRINITY_DN123526_c2_g3	0.810279	-0.513399	0.810279	0.513399	green	ICA	0.415996	PREDICTED: Sorghum bicolor ras-related protein RABE1c (LOC8075087), mRNA 1.10e-95	82.7635	61.3373	17.2905	75.1134	89.0196	36.9936	44.0141	39.5097	20.3193	39.3748	42.3252	20.1897	54.4693	30.8555	43.3628	57.1726	25.9353	37.3766	41.6014	45.7701	31.6355	32.8587	48.8354	74.0854
TRINITY_DN121053_c3_g1	0.843291	-0.526585	0.843291	0.526585	green	JA.ILE	0.444064	PREDICTED: Sorghum bicolor uncharacterized LOC110429606 (LOC110429606), transcript variant X3, mRNA 1.10e-79	43.6204	56.1714	25.9286	37.787	86.4401	36.083	48.0297	58.8729	74.5548	6.18846	7.9634	20.2154	34.7182	13.3594	22.3252	26.3306	11.5776	23.9895	5.61196	8.1901	6.41165	35.6323	35.2232	18.205
TRINITY_DN114951_c3_g5	0.824162	-0.506559	0.824162	0.506559	green	JA.ILE	0.417486	PREDICTED: Sorghum bicolor CBL-interacting protein kinase 32 (LOC110435572), transcript variant X4, mRNA 6.25e-56	58.2857	47.7252	38.3347	58.9717	62.6059	50.0716	42.7605	37.4163	34.9783	12.5619	18.5726	40.1371	19.9026	18.7281	18.3912	18.2354	14.1208	17.7772	15.8718	17.7874	32.3515	49.9873	33.4073	16.204
TRINITY_DN109125_c1_g2	0.859754	0.687737	0.859754	0.687737	green	Li	0.591284	Zea mays uncharacterized LOC100192895 (LOC100192895), mRNA 7.06e-129	14.1577	19.5559	2.66593	18.8752	51.8687	20.3143	44.1883	38.3991	32.4473	16.9597	20.1627	13.7017	27.8108	11.8087	21.4815	28.5449	9.04327	22.6737	11.6385	14.2006	9.94801	41.5609	15.9708	40.6078
TRINITY_DN113806_c0_g3	0.872364	0.638421	0.872364	0.638421	green	Li	0.556936	Zea mays TMV-MP30 binding protein 2C (LOC100144300), mRNA 1.45e-94	14.2262	10.9219	3.5506	12.6259	25.8433	15.3308	7.63119	7.96543	7.62307	13.9631	10.6195	4.58331	8.53465	4.6006	8.07971	9.97536	4.88972	6.56041	10.3966	7.76177	10.1653	10.9041	7.67819	16.2268
TRINITY_DN95262_c2_g1	0.854	0.6448	0.854	0.6448	green	Li	0.55066	PREDICTED: Sorghum bicolor uncharacterized LOC8064462 (LOC8064462), mRNA 2.11e-83	44.9887	48.1271	17.7674	66.8482	113.151	44.7974	27.6094	29.2142	24.4104	47.598	49.8304	11.1901	30.9656	17.086	30.5244	36.3466	9.71426	24.646	52.3598	41.4527	29.6578	24.2659	11.7214	78.2912
TRINITY_DN113912_c3_g2	0.825146	0.658947	0.825146	0.658947	green	Li	0.543727	PREDICTED: Sorghum bicolor F-box/FBD/LRR-repeat protein At3g26920 (LOC8068567), mRNA 9.16e-105	11.279	8.57366	2.45019	9.32238	28.2324	11.6054	5.09006	4.5225	4.69567	6.86954	10.2931	2.19199	11.6834	5.68887	10.9984	10.3723	5.14569	9.69893	6.66606	5.1491	4.33096	4.86002	2.91958	12.6163
TRINITY_DN103304_c0_g2	0.906153	0.599497	0.906153	0.599497	green	Li	0.543236	PREDICTED: Sorghum bicolor zinc finger CCCH domain-containing protein 31 (LOC8070284), mRNA 1.77e-85	11.4094	10.1901	2.98352	12.6443	23.3375	8.53589	6.96594	4.59791	4.83276	7.27182	10.0379	2.31649	8.57308	4.58406	6.2148	8.65724	2.48966	7.09683	7.75831	6.26231	6.5738	2.26913	3.01532	13.7655
TRINITY_DN103935_c2_g2	0.844267	0.634301	0.844267	0.634301	green	Li	0.53552	PREDICTED: Sorghum bicolor 40S ribosomal protein S19 (LOC110431633), mRNA 5.57e-117	74.9551	56.9094	27.5236	95.9784	219.704	82.1544	25.4192	18.9247	16.8146	117.215	112.314	14.3395	127.563	56.7167	92.9209	88.717	51.5847	98.8153	79.7181	83.1277	107.914	10.1214	18.5327	177.015
TRINITY_DN107585_c0_g1	0.82379	0.635348	0.82379	0.635348	green	Li	0.523393	PREDICTED: Sorghum bicolor uncharacterized LOC8078867 (LOC8078867), transcript variant X1, mRNA 0.0	10.4555	9.7905	4.4974	12.5739	28.3061	9.08494	3.81435	4.18888	2.91427	7.97298	8.84562	1.67698	11.0276	6.29213	7.31403	9.45932	4.10727	9.35639	7.42963	7.16298	4.74293	3.65123	4.35091	16.3296
TRINITY_DN107079_c1_g1	0.849594	0.616036	0.849594	0.616036	green	Li	0.523381	PREDICTED: Sorghum bicolor hypersensitive-induced response protein 1 (LOC110436877), transcript variant X2, mRNA 6.84e-175	219.12	166.714	46.3038	226.863	259.287	150.602	161.205	116.188	87.4844	288.351	290.42	67.9944	268.257	137.104	237.633	282.069	99.6764	232.395	224.338	169.523	125.125	146.676	90.1351	239.216
TRINITY_DN124085_c5_g1	0.913927	0.572171	0.913927	0.572171	green	Li	0.522922	Saccharum hybrid cultivar SP80-3280 isolate Shy3280Sca002 genomic sequence 9.80e-13	24.2666	15.3604	2.69545	21.9988	48.3445	14.0908	5.8382	4.39243	2.74899	15.8916	18.0046	0.457904	9.41125	4.45655	5.26685	4.1079	3.57737	6.83926	7.80055	9.38377	8.72205	3.29074	2.79023	16.9926
TRINITY_DN108159_c1_g2	0.878344	0.594977	0.878344	0.594977	green	Li	0.522595	PREDICTED: Sorghum bicolor 40S ribosomal protein S20-2 (LOC8078846), mRNA 9.81e-97	32.0055	24.8947	12.2632	43.796	96.5343	31.1539	17.3758	9.50091	11.5046	27.0336	32.2632	4.43241	34.3998	16.9562	34.1716	32.86	11.8065	38.4489	18.7712	26.2302	31.5812	4.42565	13.5005	81.5828
TRINITY_DN97120_c0_g1	0.868119	0.601535	0.868119	0.601535	green	Li	0.522204	PREDICTED: Sorghum bicolor 2-isopropylmalate synthase A (LOC8071409), mRNA 4.38e-48	24.7223	21.5891	3.99495	28.3186	46.3673	30.569	12.5169	7.01416	14.3812	39.1996	64.8694	3.956	43.6565	14.5862	35.6489	32.426	10.3558	38.1604	34.2579	28.7527	17.6135	9.03941	4.90277	62.4509
TRINITY_DN118169_c0_g2	0.890617	0.585567	0.890617	0.585567	green	Li	0.521516	PREDICTED: Sorghum bicolor mediator of RNA polymerase II transcription subunit 28 (LOC8076010), mRNA 2.19e-90	6.32158	4.70761	1.97282	7.55222	13.1241	4.86467	2.39223	1.34978	1.64541	4.07356	3.14524	0.267066	3.81865	3.14225	2.61883	5.40578	1.76561	3.81309	3.61931	3.03033	2.89072	1.21811	1.1359	7.91181
TRINITY_DN118613_c0_g2	0.92653	0.562843	0.92653	0.562843	green	Li	0.521491	PREDICTED: Sorghum bicolor histone deacetylase complex subunit SAP18 (LOC8055038), mRNA 6.21e-86	8.46317	8.67602	3.28573	10.8138	25.3993	8.01228	6.27852	3.64605	5.48967	8.90205	9.34576	2.10143	11.0327	2.52151	7.79979	8.44759	3.75686	9.98916	7.01301	7.43917	6.53137	3.82199	4.39937	27.2403
TRINITY_DN120375_c1_g3	0.863365	0.603466	0.863365	0.603466	green	Li	0.521012	PREDICTED: Sorghum bicolor probable phytol kinase, chloroplastic (LOC8070303), mRNA 0.0	7.37127	10.2289	3.09347	9.30771	22.8131	10.0564	9.69517	9.40599	5.99212	5.11325	7.87291	5.68683	8.71646	2.07256	3.2861	5.21802	2.26098	5.16516	4.00084	5.0535	3.8982	7.17003	1.80545	7.58275
TRINITY_DN121129_c2_g5	0.900075	0.57777	0.900075	0.57777	green	Li	0.520036	-	4.05389	7.34248	2.08837	6.79102	14.4164	5.69788	5.41455	3.39946	3.38217	4.29807	6.63278	1.35953	4.57349	1.42763	4.07463	3.35407	1.91814	2.50994	3.04333	3.63422	3.41619	3.55651	1.85862	7.51073
TRINITY_DN120122_c1_g1	0.811594	0.638067	0.811594	0.638067	green	Li	0.517851	-	17.47	22.5584	7.26902	16.308	42.763	26.5837	9.02032	8.69217	10.26	11.2055	16.4278	1.11478	25.0818	22.6521	25.8296	22.1171	11.7906	20.2606	18.8803	16.456	22.333	3.79711	6.06236	26.2619
TRINITY_DN121112_c1_g1	0.838128	0.615351	0.838128	0.615351	green	Li	0.515743	PREDICTED: Sorghum bicolor dnaJ homolog subfamily C member 2 (LOC8070815), transcript variant X1, mRNA 1.21e-131	17.2623	12.8997	6.93966	16.6131	34.0098	11.2838	7.09184	5.39365	7.55755	13.2819	11.6093	3.74919	14.8734	8.31204	11.7207	14.1332	8.05768	12.6697	12.0073	8.1592	12.1725	8.05384	5.96844	21.9859
TRINITY_DN117339_c2_g5	0.818017	0.627922	0.818017	0.627922	green	Li	0.513651	-	10.2662	11.6518	2.7627	13.6753	28.6927	10.4585	6.70158	5.7254	6.09242	10.8034	13.9616	1.71648	12.3642	3.59485	10.9236	10.5411	2.33867	9.11031	7.15304	8.19095	6.10278	4.45028	5.87641	22.4276
TRINITY_DN104670_c0_g1	0.822568	0.621043	0.822568	0.621043	green	Li	0.51085	PREDICTED: Sorghum bicolor transcription factor bHLH68 (LOC8155296), mRNA 3.00e-111	8.81906	5.32652	4.64707	10.612	31.3556	11.8517	7.90071	4.89401	10.0165	9.7329	10.6	3.56331	12.065	8.41037	13.5184	13.2453	6.71676	11.2956	8.59233	9.1657	9.17851	3.98187	7.06983	22.6546
TRINITY_DN85703_c0_g1	0.831281	0.609651	0.831281	0.609651	green	Li	0.506792	PREDICTED: Sorghum bicolor uncharacterized membrane protein C776.05 (LOC8078650), transcript variant X1, mRNA 5.09e-30	4.14308	4.37198	2.31963	4.1556	13.265	5.20083	3.31973	3.32165	3.56704	4.61855	6.31951	0.84173	2.51424	1.68843	1.93079	3.6535	1.05722	2.99185	2.89609	4.97333	3.01719	1.51233	1.18882	7.84088
TRINITY_DN97185_c0_g1	0.881621	0.500662	0.881621	0.500662	green	Phe	0.441394	PREDICTED: Sorghum bicolor probable peroxygenase 4 (LOC8065740), mRNA 4.44e-43	67.5462	76.0003	12.4386	57.2085	188.008	71.7112	39.7457	41.8141	45.3672	8.96312	8.7588	9.64185	14.9627	2.63584	14.8978	10.571	3.20846	8.50032	6.62717	10.4404	6.32229	44.6962	10.8054	28.3987
TRINITY_DN110751_c1_g1	0.87811	0.516492	0.87811	0.516492	green	Phe	0.453536	PREDICTED: Sorghum bicolor probable pyridoxal 5'-phosphate synthase subunit PDX2 (LOC110434564), mRNA 4.60e-74	151.59	137.838	27.9678	106.58	233.168	114.071	98.9543	98.0362	100.745	35.1646	44.1619	28.0735	44.1504	25.3145	64.4412	33.0701	8.0683	32.5996	25.5452	48.5494	49.5411	120.905	63.4397	80.0044
TRINITY_DN94699_c0_g5	0.859693	0.523659	0.859693	0.523659	green	Phe	0.450186	PREDICTED: Sorghum bicolor uncharacterized LOC110436801 (LOC110436801), transcript variant X2, mRNA 3.66e-36	294.117	387.973	22.7187	280.309	809.335	179.346	366.787	299.568	137.466	39.4394	18.6555	133.153	73.4748	7.98825	38.5268	49.101	25.7668	51.5132	33.4347	25.2337	14.0648	229.337	18.5579	110.097
TRINITY_DN71678_c0_g1	0.844369	0.542901	0.844369	0.542901	green	Phe	0.458409	PREDICTED: Sorghum bicolor soluble inorganic pyrophosphatase (LOC110434899), transcript variant X3, mRNA 8.05e-92	13.6988	18.9395	5.04467	14.6815	30.8319	20.5957	10.5197	18.1677	13.8334	8.24575	3.18666	6.31611	7.00224	2.82037	6.02005	5.05923	3.10626	5.72082	4.94513	8.19929	3.41188	11.2462	5.24487	10.7033
TRINITY_DN120864_c1_g2	0.841249	0.52323	0.841249	0.52323	green	Phe	0.440167	Saccharum officinarum clone BAC So84B15 hypothetical protein (SO84B15_000001), hypothetical protein (SO84B15_000003), hypothetical protein (SO84B15_000004), hypothetical protein (SO84B15_000006), UPI0001A895F7 related cluster (SO84B15_000005), and Pyrophosphate--fructose 6-phosphate 1-phosphotransferase subunit alpha (SO84B15_000002) genes, complete cds 4.85e-60	26.9062	30.8418	5.6504	22.7616	40.6883	19.4501	30.1669	22.5209	33.9096	3.99365	3.02184	7.1324	6.91718	8.10477	6.58207	4.80397	0.829283	9.78866	4.25902	14.8656	18.6316	27.4624	18.2542	32.075
TRINITY_DN118669_c2_g2	0.830445	0.520454	0.830445	0.520454	green	Phe	0.432209	Saccharum hybrid cultivar SP80-3280 isolate Shy3280Sca021 genomic sequence 4.40e-26	40.5785	45.5863	5.42052	45.3004	151.276	32.5574	50.1829	43.4728	29.087	12.3387	13.9823	22.2426	11.7426	3.39143	11.1448	16.323	4.03244	8.77046	12.6468	11.1823	9.33118	71.9433	16.6256	35.2413
TRINITY_DN122557_c2_g3	0.8201	0.535221	0.8201	0.535221	green	Phe	0.438934	PREDICTED: Zea mays NHP2-like protein 1 (LOC109944832), transcript variant X2, misc_RNA 8.21e-149	83.3966	109.223	33.476	113.443	262.785	120.023	109.453	100.086	95.3468	37.2881	31.6636	53.8101	18.6861	24.0826	20.5332	23.8689	8.718	18.3007	22.082	29.08	22.9892	90.4978	44.202	55.8234
TRINITY_DN76587_c0_g1	0.818722	0.523391	0.818722	0.523391	green	Phe	0.428511	PREDICTED: Sorghum bicolor putative leucine-rich repeat-containing protein DDB_G0290503 (LOC8063968), mRNA 9.06e-58	34.2369	34.7385	8.51797	24.6099	68.3856	41.956	37.7344	29.2092	38.5413	9.9932	16.9383	11.0911	5.95641	4.06972	5.30353	7.98409	1.75323	7.5541	8.72191	10.1001	10.0072	30.4233	7.13583	21.5679
TRINITY_DN118353_c3_g1	0.816658	0.532666	0.816658	0.532666	green	Phe	0.435006	PREDICTED: Sorghum bicolor CBL-interacting protein kinase 1 (LOC8060301), mRNA 2.31e-96	40.134	60.9713	22.991	53.0271	130.198	57.0905	65.0399	51.0636	55.1343	8.32153	13.2502	28.5892	8.97737	15.1389	7.02506	12.104	6.65458	13.0484	3.54595	9.85014	13.5915	48.3616	19.7233	19.947
TRINITY_DN123355_c4_g1	0.81622	0.530392	0.81622	0.530392	green	Phe	0.432917	PREDICTED: Sorghum bicolor probable LIM domain-containing serine/threonine-protein kinase DDB_G0286997 (LOC110434614), transcript variant X3, mRNA 9.41e-137	18.4165	18.1842	5.85633	15.4404	43.1043	20.8693	21.8339	15.1425	20.3229	3.27839	6.59086	8.85341	2.23452	2.04873	1.94799	2.46019	1.25154	2.47816	2.88758	4.33201	5.891	17.7714	6.46167	8.10813
TRINITY_DN89946_c2_g1	0.814583	0.539368	0.814583	0.539368	green	Phe	0.439361	PREDICTED: Sorghum bicolor uncharacterized LOC8064554 (LOC8064554), mRNA 7.26e-18	135.19	173.289	74.9494	137.292	265.19	194.335	313.852	291.167	213.741	16.5997	33.2277	268.569	12.4017	5.26017	10.1794	14.9244	10.5129	9.69055	13.9747	10.7695	8.29349	261.266	59.709	25.4578
TRINITY_DN113004_c2_g5	0.805438	0.507209	0.805438	0.507209	green	Phe	0.408526	Saccharum hybrid cultivar R570 clone BAC 022B01 complete sequence 2.06e-97	70.6897	65.1176	9.44857	42.918	161.502	57.5526	54.4965	61.5667	68.707	20.793	33.3668	22.1816	39.0166	6.32862	24.6627	24.5359	3.15716	22.1211	15.7529	20.5537	20.4833	102.304	32.1115	64.2011
TRINITY_DN118805_c1_g3	0.891281	0.519955	0.891281	0.519955	turquoise	ACC	0.463426	PREDICTED: Sorghum bicolor pentatricopeptide repeat-containing protein At1g62350 (LOC8073575), mRNA 1.74e-160	6.19831	6.86361	1.44681	5.61006	16.3143	7.96429	6.55614	9.11475	7.03337	23.0264	27.2112	3.53995	25.7347	14.4442	31.8282	20.0493	10.3788	20.168	22.0053	22.27	18.8617	7.62738	5.75709	36.9026
TRINITY_DN105693_c0_g2	0.876594	0.507358	0.876594	0.507358	turquoise	ACC	0.444746	Sorghum bicolor clone BAC 75D9, complete sequence 3.15e-69	2.63447	2.4577	0.774842	1.52884	4.69234	2.64786	2.48476	3.2612	4.25339	3.45294	5.57269	0.998936	6.34506	2.95005	4.57953	4.39214	2.47973	5.69093	5.17981	5.25025	4.97844	2.75945	1.49802	9.70444
TRINITY_DN114909_c1_g1	0.873885	0.51743	0.873885	0.51743	turquoise	ACC	0.452174	PREDICTED: Sorghum bicolor motile sperm domain-containing protein 2 (LOC110430965), transcript variant X2, mRNA 1.86e-115	4.69324	6.08553	3.13476	5.22538	13.5706	6.7023	7.29013	7.96343	17.7011	20.7143	32.9235	2.28532	39.891	16.447	30.6097	25.0606	5.9482	25.3722	24.2758	33.2996	24.5969	7.31441	5.49683	53.9474
TRINITY_DN122393_c3_g3	0.85898	0.5077	0.85898	0.5077	turquoise	ACC	0.436104	PREDICTED: Sorghum bicolor probable chlorophyll(ide) b reductase NYC1, chloroplastic (LOC8081366), transcript variant X1, mRNA 5.76e-62	11.6448	8.68895	2.18428	6.44609	13.1669	9.48892	5.5782	4.7694	5.93775	16.4463	27.0814	3.45281	34.218	11.0939	34.1214	25.1324	11.687	27.9044	25.1379	26.4769	20.9564	6.00252	2.70789	39.28
TRINITY_DN123504_c2_g1	0.858243	0.507885	0.858243	0.507885	turquoise	ACC	0.435888	Saccharum hybrid cultivar R570 clone BAC 045L22 complete sequence 4.97e-37	6.35304	7.36239	4.00303	5.4468	6.86035	5.3937	15.539	16.3119	13.7281	8.38039	11.1125	9.19101	17.3752	14.7914	17.0988	15.3395	14.1923	14.7999	9.79344	6.55709	6.05404	13.6396	10.6218	11.49
TRINITY_DN113848_c3_g3	0.855502	0.500552	0.855502	0.500552	turquoise	ACC	0.428223	-	22.7628	22.924	6.44508	16.2907	20.7707	18.9592	4.76953	7.06827	4.40809	111.069	106.073	0.655394	108.289	34.7337	105.618	83.2176	33.8193	81.8318	143.504	107.799	69.7345	4.61378	3.71985	143.921
TRINITY_DN120517_c1_g3	0.854041	0.513086	0.854041	0.513086	turquoise	ACC	0.438196	Sorghum bicolor clone BAC Sbb12448, complete sequence 4.61e-23	4.93658	3.58325	1.55432	3.9165	6.36493	2.90926	5.88718	3.9681	2.12324	14.767	16.9778	2.61469	9.83933	6.17526	8.28563	7.61855	4.60639	8.70895	23.1836	17.2871	14.8437	3.83999	3.67917	20.5087
TRINITY_DN107481_c0_g2	0.850053	0.508013	0.850053	0.508013	turquoise	ACC	0.431838	Zea mays uncharacterized LOC100277036 (LOC100277036), transcript variant 3, non-coding RNA 1.19e-49	5.72209	3.29893	2.86929	5.70701	6.96469	4.02016	5.86229	5.36398	5.98373	16.9695	20.8404	2.70296	20.7582	12.8536	21.4092	14.353	8.0117	17.3493	20.2444	12.6603	14.2961	4.05624	6.67843	24.563
TRINITY_DN114176_c0_g3	0.848727	0.516383	0.848727	0.516383	turquoise	ACC	0.438268	PREDICTED: Sorghum bicolor glucose-6-phosphate 1-dehydrogenase, cytoplasmic isoform-like (LOC110434344), transcript variant X1, mRNA 1.17e-111	52.4946	52.9865	44.7112	57.1216	90.9327	93.3433	64.5082	42.2763	87.9318	100.796	149.099	31.2992	85.3404	60.053	86.9924	74.2903	49.5913	81.436	99.0688	86.9389	92.0158	57.8569	46.0167	99.6788
TRINITY_DN110111_c1_g1	0.843047	0.506879	0.843047	0.506879	turquoise	ACC	0.427323	PREDICTED: Sorghum bicolor uncharacterized LOC8067997 (LOC8067997), transcript variant X3, misc_RNA 1.20e-13	2.97055	3.39725	1.44346	3.81868	5.71303	2.81484	7.20189	7.64436	7.39777	10.7958	17.913	2.8979	10.6376	5.28244	11.2916	8.52546	4.06159	8.62511	10.5854	11.7597	9.65362	5.99959	4.40311	16.4543
TRINITY_DN119934_c0_g3	0.83755	0.503163	0.83755	0.503163	turquoise	ACC	0.421424	Saccharum hybrid cultivar R570 clone BAC 260G18 complete sequence 1.13e-100	5.12834	5.07176	3.46327	3.56025	8.22271	4.45365	1.92959	2.38766	5.06469	17.9951	31.2973	0.262855	29.3829	13.4591	28.7856	22.9691	8.48157	30.4649	27.8396	24.633	25.0027	4.07889	5.69677	39.017
TRINITY_DN114666_c1_g2	0.831468	0.56403	0.831468	0.56403	turquoise	ACC	0.468973	PREDICTED: Sorghum bicolor DNA-binding protein REB1 (LOC110436795), transcript variant X1, mRNA 3.94e-119	11.2206	9.71588	6.91325	8.58574	14.3618	9.9092	11.3904	9.63634	12.9806	13.3221	19.3042	4.15096	21.0283	10.8137	19.8948	16.3542	7.11087	18.4788	21.5362	16.2843	16.7091	8.79824	9.15491	18.8728
TRINITY_DN115782_c1_g1	0.830966	0.50302	0.830966	0.50302	turquoise	ACC	0.417992	PREDICTED: Sorghum bicolor chaperone protein ClpC2, chloroplastic (LOC110429947), mRNA 0.0	21.5926	27.2262	33.6755	28.0856	43.1225	38.9913	72.6557	46.1536	63.0713	270.499	300.654	64.1202	314.327	102.219	209.608	243.614	201.613	291.858	227.119	196.275	124.982	45.6262	27.356	198.556
TRINITY_DN116139_c1_g3	0.830635	0.5034	0.830635	0.5034	turquoise	ACC	0.418142	PREDICTED: Sorghum bicolor endoglucanase 20 (LOC8070020), mRNA 3.98e-175	2.02595	2.04454	1.62015	2.21427	4.08491	2.83533	2.35991	2.16661	3.20719	7.68907	8.71453	1.43345	10.3154	3.91245	11.0125	8.75719	4.40878	8.57908	6.18075	8.62127	4.90391	2.36511	1.15375	11.8823
TRINITY_DN107384_c1_g2	0.827433	0.50157	0.827433	0.50157	turquoise	ACC	0.415016	TPA_asm: Saccharum hybrid cultivar B4362 chloroplast, complete genome 0.0	33.7548	40.871	13.8744	32.434	85.9346	46.4373	45.4958	62.5968	58.2335	88.9445	111.693	13.1998	73.138	46.1353	123.468	58.892	40.6835	51.8909	94.5913	79.3529	36.2523	44.9345	42.9759	168.709
TRINITY_DN111572_c1_g3	0.825702	0.506684	0.825702	0.506684	turquoise	ACC	0.41837	Zea mays clone 1398568 hypothetical protein mRNA, complete cds 3.19e-37	3.48348	2.01326	1.25962	2.56328	3.83573	2.2431	2.39722	2.56104	4.06876	4.92182	6.65798	1.33114	6.67825	5.42749	6.07567	5.21911	1.71514	5.55949	6.88139	4.50553	4.00696	1.81993	3.62998	7.07145
TRINITY_DN124194_c0_g5	0.813555	0.557124	0.813555	0.557124	turquoise	ACC	0.453251	PREDICTED: Sorghum bicolor tubby-like F-box protein 7 (LOC8076508), mRNA 5.82e-79	10.8743	7.34974	2.79378	5.28317	15.699	7.55805	6.06624	4.43872	4.96415	58.7687	55.8504	2.3075	77.985	25.0831	77.5367	52.4832	22.7604	41.1606	91.7898	51.1037	34.9785	8.55712	6.28507	89.782
TRINITY_DN111023_c0_g1	0.811362	0.508893	0.811362	0.508893	turquoise	ACC	0.412897	PREDICTED: Sorghum bicolor UV-B-induced protein At3g17800, chloroplastic (LOC8071101), mRNA 2.37e-97	6.02493	7.20047	2.73009	7.48256	16.6795	4.14107	7.533	10.0625	10.6285	31.8401	16.1012	5.808	36.9516	13.4312	29.0148	27.8752	7.25072	30.8763	27.8488	44.3593	25.4627	10.8434	9.13695	67.0353
TRINITY_DN96978_c1_g1	0.804774	0.573312	0.804774	0.573312	turquoise	ACC	0.461387	-	9.06638	11.2943	9.55247	9.56307	16.3883	5.58919	14.7399	11.0591	6.9876	18.56	24.8337	8.02637	29.4877	13.333	29.0573	19.6724	12.5051	26.6963	28.4125	21.5658	17.4134	9.41688	6.66711	32.777
TRINITY_DN118976_c2_g2	0.86397	0.861225	0.86397	0.861225	turquoise	cZROG	0.744073	Zea mays uncharacterized LOC100285723 (LOC100285723), mRNA 2.12e-63	297.247	220.28	113.273	255.812	323.983	359.288	230.446	160.828	170.768	460.165	519.339	91.8948	394.022	144.977	280.609	337.086	149.813	246.208	650.551	316.261	262.775	189.316	111.804	601.321
TRINITY_DN119547_c1_g4	0.867321	0.801544	0.867321	0.801544	turquoise	cZROG	0.695196	PREDICTED: Sorghum bicolor WEB family protein At5g55860 (LOC8073427), transcript variant X4, mRNA 0.0	10.5242	6.91938	4.32241	10.108	14.0703	7.94991	7.55997	6.61246	5.7179	12.1067	16.4444	3.26161	9.48143	5.53621	10.4387	8.39451	5.65728	8.26067	14.9428	9.23842	10.2198	7.32813	4.35891	18.3859
TRINITY_DN116364_c0_g3	0.940712	0.727568	0.940712	0.727568	turquoise	cZROG	0.684432	PREDICTED: Sorghum bicolor armadillo repeat-containing protein LFR (LOC8055439), mRNA 7.66e-85	5.12799	3.89982	1.97435	3.72774	8.07929	3.27568	4.07551	3.66377	2.75772	8.02471	14.0873	2.25054	8.91984	2.75282	7.07185	5.79043	3.07046	5.66406	10.3553	6.76812	6.87465	4.40234	1.80051	14.6655
TRINITY_DN102341_c0_g2	0.850559	0.794755	0.850559	0.794755	turquoise	cZROG	0.675986	Sorghum bicolor clone SBTXS_0032H17 putative cytochrome P450-like protein, putative DNA-binding protein homolog, TATA-binding protein, hypothetical protein M3E9.200, 3-glucanase, K-exchanger-like protein, small heat shock-like protein, methionine synthase protein, putative far-red impaired response protein, and putative vegetative storage protein genes, complete cds 4.69e-79	21.391	18.3867	10.0011	18.1844	28.4523	19.5159	26.7171	22.6842	23.6855	34.2341	43.6641	13.0255	30.3128	21.6951	23.1074	29.6286	13.9319	22.0075	38.207	26.9006	31.7858	28.2107	22.9453	51.9294
TRINITY_DN112317_c1_g1	0.961173	0.699965	0.961173	0.699965	turquoise	cZROG	0.672788	Zea mays PCO142082 mRNA sequence 8.08e-49	27.4977	24.0874	9.36798	26.5276	54.2825	29.6683	30.0762	23.3938	29.5639	51.4047	69.9349	9.58694	47.4919	32.2316	47.4569	40.2288	19.6933	39.0555	61.7263	43.246	49.0303	26.8241	23.2406	97.5381
TRINITY_DN93765_c0_g2	0.960955	0.699206	0.960955	0.699206	turquoise	cZROG	0.671906	PREDICTED: Sorghum bicolor protease Do-like 7 (LOC8073836), mRNA 5.35e-171	16.7798	10.8635	4.24224	15.1216	30.3121	12.9851	12.1163	7.80654	8.57915	40.7394	54.9869	5.46945	31.0019	14.5664	30.0159	24.0431	12.2066	23.3326	41.3835	21.5664	28.1635	11.1115	7.03661	63.8045
TRINITY_DN120512_c2_g2	0.921023	0.723157	0.921023	0.723157	turquoise	cZROG	0.666044	Zea mays uncharacterized LOC100285161 (LOC100285161), mRNA 5.42e-71	10.6162	9.40392	3.20952	8.31345	12.2032	7.10425	8.56902	4.87323	5.62027	14.3566	22.518	1.44849	16.2965	4.84828	16.0025	12.5668	3.21214	12.5783	18.2812	11.9315	11.0123	6.72684	3.1265	20.2025
TRINITY_DN117230_c4_g1	0.859595	0.774719	0.859595	0.774719	turquoise	cZROG	0.665944	PREDICTED: Sorghum bicolor U1 snRNP-associated protein usp106 (LOC8072437), transcript variant X1, mRNA 2.15e-120	5.7451	5.58104	3.50231	6.37016	6.79509	5.49092	6.02612	5.61178	6.18977	8.07341	10.3958	2.93362	8.3379	5.1304	7.22155	7.78573	3.52251	7.56339	9.13774	7.79466	7.36353	4.06356	3.03606	11.2672
TRINITY_DN95493_c3_g1	0.922445	0.721465	0.922445	0.721465	turquoise	cZROG	0.665512	PREDICTED: Sorghum bicolor E3 SUMO-protein ligase MMS21 (LOC8063594), mRNA 1.26e-67	9.44019	7.18405	2.6566	11.2115	16.4593	6.99791	7.55782	8.37042	6.32555	28.0162	22.803	3.69606	21.7329	10.9398	20.6048	20.9078	6.74485	16.8235	27.2241	17.3979	12.8014	6.78366	4.49406	38.2058
TRINITY_DN119774_c0_g4	0.896095	0.740575	0.896095	0.740575	turquoise	cZROG	0.663625	PREDICTED: Sorghum bicolor uncharacterized LOC8075373 (LOC8075373), mRNA 1.10e-105	9.9788	6.55578	5.96677	6.79102	12.2441	10.0391	7.1244	6.18083	5.53446	23.4006	26.0209	1.90334	18.0249	13.5625	20.3732	18.1679	3.01423	9.58339	25.6993	13.4186	13.2852	4.84978	1.85862	29.08
TRINITY_DN114205_c0_g1	0.858541	0.772217	0.858541	0.772217	turquoise	cZROG	0.662979	Setaria viridis cultivar ME034v chromosome 8 5.50e-92	13.5906	15.9958	6.11633	13.4448	27.1097	12.5471	22.7906	9.8009	11.6151	26.5088	30.317	11.4558	25.0096	9.91893	14.776	24.9441	13.2943	21.3957	30.7032	19.2638	12.5061	12.3512	8.37566	37.7199
TRINITY_DN115763_c1_g1	0.909266	0.726606	0.909266	0.726606	turquoise	cZROG	0.660678	PREDICTED: Sorghum bicolor protein phosphatase 2C 70 (LOC8069096), mRNA 0.0	11.73	10.9376	4.46723	12.7217	11.1989	12.0486	8.76541	7.21798	12.7243	15.601	20.8538	4.69266	18.1405	11.4024	17.3442	16.0966	6.14556	13.6589	17.8653	11.4195	17.6874	9.62138	7.5357	19.7295
TRINITY_DN104000_c0_g2	0.859812	0.767441	0.859812	0.767441	turquoise	cZROG	0.659855	PREDICTED: Zea mays uncharacterized LOC100170243 (LOC100170243), transcript variant X1, mRNA 1.82e-58	41.707	33.0525	13.0241	32.6486	69.0388	37.0915	23.666	22.2434	24.5163	151.477	236.027	10.442	88.7875	44.3754	68.4639	72.3258	29.6063	62.4565	199.657	85.734	51.2381	19.7469	26.1787	192.266
TRINITY_DN102626_c0_g3	0.889328	0.74196	0.889328	0.74196	turquoise	cZROG	0.659846	PREDICTED: Sorghum bicolor casein kinase 1-like protein HD16 (LOC8080525), transcript variant X2, mRNA 3.50e-174	24.543	18.7658	7.51018	21.4739	37.1398	24.3331	19.1433	13.4307	19.2117	31.5296	51.2067	6.73517	27.8972	12.997	23.4322	20.148	8.19585	20.972	40.1355	21.049	26.1796	20.9149	13.826	48.3544
TRINITY_DN84645_c0_g1	0.928056	0.71069	0.928056	0.71069	turquoise	cZROG	0.65956	PREDICTED: Sorghum bicolor geranylgeranyl transferase type-2 subunit alpha 1 (LOC8061610), mRNA 2.05e-34	4.98075	4.84009	2.42076	6.31253	11.3898	4.05681	4.5427	4.06282	4.13065	9.79139	12.1886	1.43632	9.75093	2.83353	7.88572	8.74041	4.02841	7.001	11.0623	6.89038	5.60797	2.82242	2.84548	16.3805
TRINITY_DN114039_c1_g4	0.915031	0.718686	0.915031	0.718686	turquoise	cZROG	0.65762	PREDICTED: Sorghum bicolor aldo-keto reductase family 4 member C10 (LOC8061760), transcript variant X2, mRNA 1.16e-78	8.9063	6.44275	0.749058	5.50273	16.8225	5.63269	1.93435	1.37549	1.30115	14.599	20.5133	0.82675	8.73482	1.98248	8.03192	9.26946	2.23259	5.63968	20.2474	11.5689	6.84161	2.53852	1.58317	29.5801
TRINITY_DN113559_c0_g1	0.886252	0.741648	0.886252	0.741648	turquoise	cZROG	0.657287	Saccharum spontaneum clone BAC Ss91I14 hypothetical protein (SS91I14_000001) gene, partial cds; hypothetical protein (SS91I14_000007), hypothetical protein (SS91I14_000008), hypothetical protein (SS91I14_000009), Cellulase (SS91I14_000002), hypothetical protein (SS91I14_000010), hypothetical protein (SS91I14_000003), hypothetical protein (SS91I14_000011), hypothetical protein (SS91I14_000012), hy…	9.48301	5.72718	4.58056	6.17727	17.7093	8.2556	8.72474	8.55369	8.92591	27.6898	32.0292	3.06748	31.6291	13.7509	24.0094	26.5408	10.6857	21.3624	26.999	26.0592	20.604	4.03408	4.64528	42.6076
TRINITY_DN107024_c1_g1	0.983241	0.667756	0.983241	0.667756	turquoise	cZROG	0.656566	Zea mays clone 341771 mRNA sequence 7.53e-85	42.1604	36.2334	9.50081	39.4917	57.1354	32.4035	28.4678	28.8701	21.2172	78.7434	82.4947	12.2708	65.2525	38.4428	57.5765	59.0861	27.9118	53.3053	77.2223	61.4524	74.8427	25.0598	21.5075	109.422
TRINITY_DN118019_c0_g3	0.950536	0.689432	0.950536	0.689432	turquoise	cZROG	0.65533	PREDICTED: Sorghum bicolor putative U-box domain-containing protein 42 (LOC8077705), transcript variant X3, mRNA 1.32e-74	12.7978	7.60247	3.97455	9.92918	26.2641	5.93606	6.1856	4.50431	3.70433	20.4345	30.281	2.64614	26.4981	7.78703	15.2229	20.0565	6.69379	18.0733	34.2481	18.2972	21.9202	6.97892	4.87816	48.0357
TRINITY_DN123358_c3_g2	0.862793	0.759306	0.862793	0.759306	turquoise	cZROG	0.655124	PREDICTED: Sorghum bicolor ATP-dependent zinc metalloprotease FTSH 7, chloroplastic (LOC8075155), mRNA 1.53e-147	16.4658	13.9146	5.41186	18.5819	33.051	23.5787	31.7347	24.3571	31.3548	45.6479	79.2429	11.3055	43.748	17.7409	43.4071	29.4326	15.5782	30.2625	59.2689	38.1211	38.3219	23.5497	7.10092	62.441
TRINITY_DN100881_c2_g1	0.820869	0.807667	0.820869	0.807667	turquoise	DHZROG	0.662989	PREDICTED: Sorghum bicolor cell division control protein 48 homolog E (LOC8073902), transcript variant X2, mRNA 1.07e-80	3.10781	3.19585	3.63501	5.84095	13.3762	2.11048	4.09893	2.74633	2.04011	10.9071	10.8082	3.32198	8.67305	1.97993	6.61162	10.8741	5.56903	9.64045	11.2217	14.4418	11.3244	6.78251	2.74923	37.7353
TRINITY_DN116683_c0_g5	0.844521	0.77136	0.844521	0.77136	turquoise	DHZROG	0.65143	PREDICTED: Sorghum bicolor basic leucine zipper 23 (LOC8055257), transcript variant X2, mRNA 7.37e-52	3.78682	3.74978	2.3786	3.48339	7.21323	2.94948	1.4138	1.58315	2.20011	6.10389	7.87482	0.819639	6.19958	2.99089	8.2745	6.52046	2.024	5.26794	9.00491	9.66585	7.06056	2.42405	2.0702	26.4246
TRINITY_DN118857_c2_g4	0.869964	0.748792	0.869964	0.748792	turquoise	DHZROG	0.651422	PREDICTED: Sorghum bicolor phosphoglycerate mutase-like protein 1 (LOC110436403), transcript variant X3, mRNA 3.58e-66	24.0202	20.6088	3.50133	13.9455	28.6008	13.7438	11.9449	10.2756	14.6572	29.8944	39.0889	4.54329	27.9585	11.2995	24.0398	26.9839	7.31511	23.9665	28.7091	34.8659	31.2569	18.7538	11.0783	95.2284
TRINITY_DN108646_c0_g3	0.866874	0.748987	0.866874	0.748987	turquoise	DHZROG	0.649277	Zea mays DNA-binding protein (LOC100286130), mRNA 2.40e-134	9.50853	8.46495	2.4189	9.33809	15.9812	5.81609	6.47023	3.62579	5.11483	11.3627	15.0665	2.18285	9.82487	5.00735	8.23189	6.7368	3.61364	8.18041	15.9652	18.0972	14.4905	5.52077	7.03314	33.0225
TRINITY_DN120778_c0_g1	0.902878	0.715759	0.902878	0.715759	turquoise	DHZROG	0.646243	PREDICTED: Sorghum bicolor ASC1-like protein 1 (LOC8070567), transcript variant X1, mRNA 0.0	15.1861	16.7277	10.6022	18.1222	21.7163	18.6416	16.9668	14.4694	19.7026	18.6255	18.9587	8.88418	19.0561	13.632	19.8666	15.7223	10.8865	16.8094	19.1694	18.8163	16.3615	17.9216	12.4821	29.4123
TRINITY_DN93103_c0_g1	0.879694	0.731592	0.879694	0.731592	turquoise	DHZROG	0.643577	PREDICTED: Sorghum bicolor protein OBERON 4 (LOC8085295), transcript variant X2, misc_RNA 3.85e-21	16.4212	13.5132	3.57762	7.84609	34.6871	11.2617	8.96214	7.06928	8.19205	21.5449	35.4365	2.87665	24.5603	7.19668	18.9936	15.5719	5.01952	16.8577	23.979	33.4789	29.4226	11.0076	8.99725	79.4936
TRINITY_DN97354_c0_g2	0.893804	0.719147	0.893804	0.719147	turquoise	DHZROG	0.642777	PREDICTED: Sorghum bicolor splicing factor U2af small subunit B (LOC8080823), transcript variant X5, mRNA 8.56e-95	9.23231	7.91294	3.53023	6.32616	14.6077	5.03032	7.44885	5.86515	5.21989	19.2258	20.8611	3.88729	13.9977	9.25422	11.0124	14.4612	8.16201	12.5096	22.5569	19.6704	14.3917	6.93143	5.08569	45.1938
TRINITY_DN123134_c2_g1	0.850063	0.753883	0.850063	0.753883	turquoise	DHZROG	0.640848	PREDICTED: Zea mays uncharacterized LOC100280293 (LOC100280293), transcript variant X1, mRNA 0.0	10.8269	8.44235	9.53399	10.6859	11.1321	10.9509	12.7065	13.2472	7.83603	12.976	16.7115	6.34669	13.7081	9.88253	12.4959	9.63043	9.13331	9.75512	13.8875	13.44	11.3715	9.93071	8.61538	22.8744
TRINITY_DN123443_c2_g1	0.881153	0.727056	0.881153	0.727056	turquoise	DHZROG	0.640648	PREDICTED: Sorghum bicolor pinin (LOC8063414), mRNA 3.88e-66	12.7412	15.2964	4.37858	14.2135	33.7756	8.40802	11.6838	5.80211	4.92389	18.8799	28.0344	3.96869	21.3486	9.55134	18.6099	15.9661	6.3723	20.732	21.8187	24.5312	16.456	7.60264	4.46761	68.7043
TRINITY_DN106628_c0_g1	0.90072	0.709615	0.90072	0.709615	turquoise	DHZROG	0.639164	Saccharum officinarum clone BAC So89O17 hypothetical protein (SO89O17_000001), ATP-dependent 6-phosphofructokinase (SO89O17_000004), hypothetical protein (SO89O17_000009), hypothetical protein (SO89O17_000002), and hypothetical protein (SO89O17_000005) genes, complete cds; SO89O17_000006 pseudogene, complete sequence; and MYB transcription factor (SO89O17_000007), hypothetical protein (SO89O17_00…	3.91891	4.53662	2.09719	3.69592	10.3279	2.64845	6.75391	4.40953	4.45226	11.8884	11.9361	3.00246	8.89082	6.22045	8.17334	9.00061	2.50787	7.8782	11.9522	12.3648	12.7767	5.1467	6.6126	29.4043
TRINITY_DN117381_c2_g4	0.855789	0.745456	0.855789	0.745456	turquoise	DHZROG	0.637953	Saccharum spontaneum clone BAC Ss53D02 hypothetical protein (SS53D02_000001), hypothetical protein (SS53D02_000008), Granule-bound starch synthase 1, chloroplastic/amyloplastic (SS53D02_000002), hypothetical protein (SS53D02_000012), hypothetical protein (SS53D02_000011), hypothetical protein (SS53D02_000003), hypothetical protein (SS53D02_000004), UPI0007753649 related cluster (SS53D02_000009), …	2.32731	1.84014	0.83156	3.25696	9.26665	2.52366	2.34319	2.98257	3.0543	8.21236	9.77809	1.39661	11.2828	5.0396	9.09863	8.57682	5.46449	7.4512	10.0157	7.82771	6.34441	0.998658	1.393	28.0761
TRINITY_DN110441_c1_g2	0.839876	0.759367	0.839876	0.759367	turquoise	DHZROG	0.637774	PREDICTED: Sorghum bicolor uncharacterized LOC8077153 (LOC8077153), transcript variant X2, mRNA 0.0	17.2697	15.4829	7.99371	17.9892	20.7655	11.7597	11.0762	10.407	9.10225	19.8189	22.3903	9.60572	19.0879	12.841	17.1599	19.5332	12.8201	17.1499	23.0555	20.5355	13.4834	13.2498	9.8487	39.2555
TRINITY_DN120825_c2_g1	0.885881	0.719371	0.885881	0.719371	turquoise	DHZROG	0.637277	Zea mays small basic membrane intrinsic protein2a (LOC542646), mRNA 0.0	25.5271	18.5159	9.56997	26.9215	48.1887	16.9911	17.2366	13.8999	10.7208	51.9017	48.9866	6.5657	50.9111	23.3665	36.8717	42.8082	24.3595	42.8069	48.0765	66.1095	36.6653	10.5879	9.23384	109.445
TRINITY_DN112725_c0_g2	0.86938	0.731356	0.86938	0.731356	turquoise	DHZROG	0.635827	Sorghum bicolor BAC 170F8, complete sequence 0.0	42.5389	31.7736	6.65383	46.3509	124.459	34.3777	17.7265	20.2285	17.4929	106.925	105.079	7.53237	60.2458	29.8165	65.0499	72.1605	22.9886	46.1532	77.6129	86.098	51.7329	16.4032	22.107	294.654
TRINITY_DN105899_c0_g2	0.813614	0.780957	0.813614	0.780957	turquoise	DHZROG	0.635398	PREDICTED: Zea mays sorting nexin 1-like (LOC103650974), transcript variant X1, mRNA 3.60e-152	29.4031	28.1515	6.64163	23.6687	62.5108	21.7235	14.8649	12.2646	12.887	29.5301	35.5851	5.59782	29.9477	9.10443	25.5083	26.7344	7.3949	22.6166	35.8926	35.3798	26.5293	13.7451	12.0035	76.8065
TRINITY_DN122136_c2_g4	0.936949	0.675575	0.936949	0.675575	turquoise	DHZROG	0.63298	PREDICTED: Sorghum bicolor prolyl endopeptidase-like (LOC110429708), mRNA 1.30e-66	14.4616	17.6682	7.29604	19.1405	49.4698	19.2506	7.76293	6.09772	5.9421	29.8705	38.7819	4.42543	33.2508	8.67201	24.3792	25.4339	9.13734	27.751	30.2543	30.3893	19.9853	5.83767	4.48045	75.5849
TRINITY_DN94387_c0_g1	0.860782	0.733737	0.860782	0.733737	turquoise	DHZROG	0.631588	PREDICTED: Sorghum bicolor 6-phosphogluconate dehydrogenase, decarboxylating 1 (LOC110431266), mRNA 7.26e-94	19.276	12.6122	4.97347	19.1424	69.519	11.5891	20.6618	12.2581	14.7359	60.5732	87.9234	7.34231	73.0368	27.7423	71.8936	59.809	31.6653	66.3563	71.3788	80.586	77.0266	21.4227	29.1704	246.536
TRINITY_DN114503_c1_g5	0.879953	0.717713	0.879953	0.717713	turquoise	DHZROG	0.631554	PREDICTED: Sorghum bicolor plant UBX domain-containing protein 8 (LOC8059029), mRNA 2.38e-72	17.3499	10.9462	2.55331	12.7258	42.5963	10.1829	4.57119	4.6395	6.90181	24.1091	35.637	4.37189	27.1212	9.55845	27.8883	23.3909	4.70655	20.3149	27.8404	24.8544	23.1095	7.59482	8.62867	98.4539
TRINITY_DN112610_c4_g1	0.840741	0.750956	0.840741	0.750956	turquoise	DHZROG	0.631359	Setaria viridis cultivar ME034v chromosome 1 1.71e-97	19.1895	13.1518	11.9084	17.2704	35.083	16.6802	15.9388	11.7004	13.0614	46.9842	48.0201	9.49432	30.1765	17.6949	25.858	32.0598	17.1219	29.6441	46.934	44.7984	34.7697	13.0346	19.4654	74.0644
TRINITY_DN100063_c1_g2	0.943974	0.668636	0.943974	0.668636	turquoise	DHZROG	0.631175	PREDICTED: Sorghum bicolor DNA ligase 1 (LOC8066049), transcript variant X2, mRNA 1.11e-124	3.22202	1.39415	1.67785	2.85046	8.11511	1.98465	2.64846	2.66238	1.51612	9.48915	12.0994	0.782653	6.62251	2.81883	6.30531	5.5521	2.69647	5.84586	9.31627	8.76811	6.58032	1.6912	2.42347	20.7077
TRINITY_DN108078_c0_g1	0.891286	-0.509084	0.891286	0.509084	turquoise	ICA	0.453739	PREDICTED: Sorghum bicolor protein PHLOEM PROTEIN 2-LIKE A10 (LOC8086265), mRNA 8.96e-103	4.90719	2.75892	1.06201	5.28207	8.38982	2.02343	2.01165	2.49335	0.357424	7.80165	7.60249	2.07969	8.35659	5.94947	7.77859	7.10386	3.99741	6.93865	7.34197	5.10438	4.92129	2.47514	3.72791	12.8969
TRINITY_DN111304_c2_g1	0.890001	-0.502668	0.890001	0.502668	turquoise	ICA	0.447375	-	1098.56	535.415	68.9461	1176.35	2514.86	250.541	384.099	255.375	45.8693	2006.86	1901.19	52.5926	1887.46	405.163	1341.46	1750.53	572.889	1411.68	2085.64	1141.79	333.842	95.4181	108.77	4502.51
TRINITY_DN121300_c2_g3	0.881638	-0.500178	0.881638	0.500178	turquoise	ICA	0.440976	PREDICTED: Sorghum bicolor probable ubiquitin-conjugating enzyme E2 23 (LOC8074577), transcript variant X2, mRNA 1.47e-71	4.41333	3.46744	0.535482	5.81305	10.681	2.65087	3.85567	3.42557	1.4685	8.93905	8.24114	2.01177	7.12108	3.46883	5.25966	8.37518	2.7646	5.6433	8.7507	5.53893	3.82451	3.64197	2.13112	17.7771
TRINITY_DN103733_c1_g3	0.876452	-0.520731	0.876452	0.520731	turquoise	ICA	0.456396	Saccharum hybrid cultivar SP80-3280 isolate Shy3280Sca056 genomic sequence 5.84e-55	69.1041	58.4071	1.66887	81.1159	202.057	26.6883	62.9695	52.0513	12.3995	117.498	106.69	7.32757	133.952	28.3292	78.2588	130.203	35.4539	72.3118	120.267	75.9619	32.4077	11.3538	8.90403	203.492
TRINITY_DN111164_c2_g3	0.853568	-0.51917	0.853568	0.51917	turquoise	ICA	0.443147	PREDICTED: Zea mays uncharacterized LOC100193656 (LOC100193656), transcript variant X4, mRNA 7.78e-52	22.1187	18.7695	4.31474	21.6965	55.3346	9.27651	13.3047	10.1004	6.50369	15.7315	22.5766	4.72066	24.2341	11.1586	14.6941	27.6446	8.03992	22.809	17.0093	15.7823	9.32066	11.1744	7.98548	37.521
TRINITY_DN103533_c0_g2	0.826771	-0.509868	0.826771	0.509868	turquoise	ICA	0.421544	PREDICTED: Sorghum bicolor biogenesis of lysosome-related organelles complex 1 subunit 2 (LOC8079447), mRNA 1.72e-63	13.0053	10.6095	3.02968	11.1302	20.1089	7.28679	4.63767	7.89309	3.07294	17.4385	15.1569	1.72983	22.5667	9.89645	19.8394	19.5372	12.2195	15.4093	17.0277	9.20947	6.20563	6.01634	6.26823	23.0406
TRINITY_DN110453_c1_g1	0.826506	-0.516122	0.826506	0.516122	turquoise	ICA	0.426578	PREDICTED: Sorghum bicolor probable E3 ubiquitin-protein ligase RHB1A (LOC8062809), mRNA 0.0	31.2589	15.6892	9.60053	28.9806	60.7574	18.9777	19.5166	14.9378	10.8339	28.3295	32.8043	6.96161	30.4424	19.2967	21.4977	26.7947	13.4384	24.1961	34.4683	25.831	21.184	13.8861	15.1772	74.5543
TRINITY_DN123598_c1_g2	-0.919183	-0.732402	0.919183	0.732402	turquoise	Li	0.673211	PREDICTED: Sorghum bicolor glucose-1-phosphate adenylyltransferase large subunit, chloroplastic/amyloplastic (LOC8083808), transcript variant X2, mRNA 0.0	7.95209	7.37621	11.805	6.01504	0.973895	7.3647	9.92243	10.2988	10.1914	1.60871	1.09431	11.1801	4.1617	7.32733	5.69176	3.94185	8.27069	3.88277	5.44111	2.18143	5.36606	10.3971	8.06389	0.894783
TRINITY_DN110629_c1_g1	0.940134	0.712942	0.940134	0.712942	turquoise	Li	0.670261	Saccharum officinarum clone SCCCLB1004G11, complete sequence 0.0	25.0466	25.7208	13.6498	28.2629	41.6155	29.9735	20.1743	18.2962	23.6665	48.7583	43.125	10.0252	47.8046	31.7152	45.8671	44.579	23.1125	37.1835	44.5226	37.0757	37.0579	12.1811	16.2593	53.4112
TRINITY_DN102785_c3_g2	0.958696	0.695175	0.958696	0.695175	turquoise	Li	0.666462	Setaria viridis cultivar ME034v chromosome 2 4.05e-11	20.677	19.2685	8.54993	24.4769	50.643	22.6273	13.5364	11.6029	15.8804	55.5466	43.5052	4.05722	45.4851	24.0801	47.7588	42.9351	22.4976	29.8166	36.6504	31.632	27.8446	8.0399	8.60304	74.4053
TRINITY_DN99091_c0_g4	0.91294	0.725015	0.91294	0.725015	turquoise	Li	0.661896	Zea mays uncharacterized LOC111347717 (LOC111347717), mRNA 9.11e-115	10.21	11.5224	5.58875	12.1891	18.5485	14.7265	4.97538	5.38366	3.11638	20.2467	17.3099	2.03643	13.6095	6.66505	11.65	12.983	5.55098	13.1376	13.989	16.7685	14.5662	3.82803	3.85093	18.7827
TRINITY_DN95027_c2_g1	0.973674	0.678382	0.973674	0.678382	turquoise	Li	0.660523	PREDICTED: Sorghum bicolor 60S ribosomal protein L38 (LOC8084094), mRNA 1.03e-132	55.3428	38.0724	15.02	54.8403	125.892	40.7814	24.8135	15.6591	18.4156	92.569	112.473	7.27181	83.2159	37.4741	73.5403	61.1117	24.3968	66.4257	73.6912	62.5709	83.0554	10.941	20.2357	147.73
TRINITY_DN99595_c1_g1	0.924713	0.712866	0.924713	0.712866	turquoise	Li	0.659196	PREDICTED: Sorghum bicolor 60S ribosomal protein L23 (LOC8085517), mRNA 1.53e-113	65.1099	53.592	27.3612	82.9716	184.829	41.9007	25.6045	21.2673	13.8693	128.141	122.821	16.0944	196.026	75.4282	160.06	166.605	67.1533	188.312	105.082	145.31	150.161	15.4042	25.6086	366.579
TRINITY_DN99892_c1_g3	0.960738	0.685988	0.960738	0.685988	turquoise	Li	0.659055	PREDICTED: Sorghum bicolor T-complex protein 1 subunit theta (LOC8071962), transcript variant X1, mRNA 3.28e-21	11.4422	10.758	6.76058	18.3395	31.2189	17.3189	8.91338	6.35218	8.94905	25.882	35.1353	2.64674	26.4951	11.572	24.4046	18.7599	8.01488	20.4977	26.985	17.217	20.8526	3.1334	6.69539	37.7778
TRINITY_DN99732_c0_g2	0.950454	0.692862	0.950454	0.692862	turquoise	Li	0.658534	Phyllostachys edulis cDNA clone: bphyst012l05, full insert sequence 2.23e-30	60.8246	46.3489	22.8648	77.2126	130.344	42.7344	32.9388	33.2602	19.8201	98.3847	85.5655	14.72	104.958	64.6209	97.8546	92.9745	44.5449	100.508	69.5509	63.3766	105.486	20.3009	27.6309	155.63
TRINITY_DN112740_c0_g1	0.895551	0.735291	0.895551	0.735291	turquoise	Li	0.65849	Setaria viridis cultivar ME034v chromosome 4 8.15e-110	19.9632	20.2766	6.19184	21.8084	38.5378	21.9903	11.097	11.7566	12.1962	36.855	33.7986	4.61102	28.2641	19.1613	23.8967	28.4534	12.8487	20.295	26.8864	22.2069	22.0638	9.34294	14.5783	40.2563
TRINITY_DN117193_c1_g2	0.956442	0.687326	0.956442	0.687326	turquoise	Li	0.657387	PREDICTED: Sorghum bicolor ER membrane protein complex subunit 8/9 homolog (LOC8069431), mRNA 0.0	30.0593	28.4146	12.7648	29.8432	47.602	29.7944	23.647	19.3092	20.2925	42.1096	46.24	11.802	32.737	24.4859	31.0508	31.6303	15.7099	29.7955	33.8488	34.659	44.6366	13.8101	19.9821	58.8227
TRINITY_DN119627_c1_g2	0.95497	0.687483	0.95497	0.687483	turquoise	Li	0.656526	Digitaria exilis annotation 5.85e-113	5.91461	4.74284	2.84113	6.84517	9.58332	5.23313	5.96631	5.26809	3.63852	9.10262	12.2093	2.44228	8.57435	5.30954	8.29502	8.83668	4.17971	7.83607	10.3188	7.07208	8.63343	4.14544	3.83504	13.6518
TRINITY_DN118765_c0_g5	0.882821	0.741379	0.882821	0.741379	turquoise	Li	0.654505	Zea mays uncharacterized LOC100273451 (LOC100273451), mRNA 2.55e-75	9.65036	8.37799	4.5393	6.388	26.823	15.1597	6.82927	4.47281	6.13909	15.3505	16.6066	3.34231	15.0376	6.14687	12.5994	11.6156	6.74738	13.08	14.7716	13.5459	11.6676	4.36978	3.83063	26.157
TRINITY_DN101351_c1_g6	0.875905	0.747053	0.875905	0.747053	turquoise	Li	0.654347	PREDICTED: Sorghum bicolor coatomer subunit epsilon-1 (LOC8072329), mRNA 2.91e-71	13.4523	11.2956	3.83312	11.5667	35.7166	13.6622	9.95863	3.25844	6.44206	21.0902	24.3506	1.91179	16.4107	7.93062	13.2137	11.1475	2.90065	12.594	15.355	13.0419	18.9747	6.3732	3.22656	31.9052
TRINITY_DN106559_c0_g3	0.937988	0.69632	0.937988	0.69632	turquoise	Li	0.65314	PREDICTED: Sorghum bicolor uncharacterized LOC110432440 (LOC110432440), ncRNA 1.00e-88	33.5707	23.2867	6.39966	37.6944	104.807	33.5923	8.57719	7.34448	14.8641	60.3907	58.5459	1.85234	69.9314	45.08	73.6552	45.6905	17.1289	49.071	47.2486	49.117	69.6961	6.94896	14.4805	110.071
TRINITY_DN123722_c4_g2	0.83808	0.776638	0.83808	0.776638	turquoise	Li	0.650885	PREDICTED: Sorghum bicolor tubulin-folding cofactor A (LOC8084711), mRNA 2.25e-138	8.96065	9.79368	3.22895	10.3187	18.5996	12.1109	7.96105	5.2087	6.83233	11.0229	12.5149	2.58154	10.9385	7.00349	9.39586	10.701	4.72158	10.6938	10.9497	9.27725	12.0836	5.77356	5.08963	15.298
TRINITY_DN103935_c1_g1	0.953078	0.681995	0.953078	0.681995	turquoise	Li	0.649994	PREDICTED: Sorghum bicolor 40S ribosomal protein S19 (LOC110431633), mRNA 2.66e-63	35.616	37.4341	12.1828	54.6497	129.494	53.6436	33.229	22.8628	31.0541	124.239	146.237	10.6096	143.346	51.2452	134.744	100.981	43.8929	100.589	88.3411	75.6523	89.8727	16.7133	27.9245	146.599
TRINITY_DN112315_c3_g2	0.930165	0.698704	0.930165	0.698704	turquoise	Li	0.64991	PREDICTED: Sorghum bicolor RNA-binding protein pno1 (LOC8082379), mRNA 4.85e-57	11.5909	4.66922	2.94094	9.88487	28.3148	9.23653	2.83964	2.67918	3.48602	21.6361	23.3797	1.73895	18.3246	12.3976	23.0729	13.6694	7.71671	14.5186	19.5198	10.1933	20.4686	2.82392	3.70421	34.2539
TRINITY_DN108479_c0_g1	0.95006	0.681286	0.95006	0.681286	turquoise	Li	0.647263	PREDICTED: Sorghum bicolor uncharacterized LOC8063953 (LOC8063953), mRNA 6.94e-78	62.9621	34.5237	10.4762	61.2337	117.376	49.1551	26.6839	27.6979	23.0871	89.0537	120.462	4.77142	74.9732	44.1861	75.156	61.0129	18.6917	54.9271	67.6449	60.2451	79.2532	15.7764	22.3369	133.385
TRINITY_DN119945_c1_g3	-0.85642	-0.755704	0.85642	0.755704	turquoise	Li	0.6472	PREDICTED: Sorghum bicolor glycerophosphodiester phosphodiesterase GDPD6 (LOC8079239), mRNA 0.0	37.049	21.4999	23.9943	20.9429	3.72347	18.3382	17.649	30.6383	17.6184	16.6883	10.1092	19.0875	21.4311	37.9002	24.0882	23.3189	26.8215	17.4548	37.3022	19.6661	21.2572	18.9615	35.2897	4.04665
TRINITY_DN120976_c4_g4	0.899262	0.719678	0.899262	0.719678	turquoise	Li	0.64718	PREDICTED: Sorghum bicolor phenylalanine--tRNA ligase, chloroplastic/mitochondrial (LOC110434188), mRNA 0.0	55.385	65.4025	45.9111	48.4062	47.4338	78.9143	41.9131	58.9208	55.0975	95.2468	68.0031	33.6021	90.9994	96.1327	109.446	88.3482	70.3544	92.2986	98.0153	99.004	91.3244	50.7854	28.3535	95.4696
TRINITY_DN118922_c1_g5	0.831288	0.518395	0.831288	0.518395	turquoise	SA	0.430936	PREDICTED: Sorghum bicolor putative clathrin assembly protein At2g25430 (LOC8081504), mRNA 8.69e-145	10.7552	9.1217	10.0452	12.2964	17.2407	11.6287	8.61833	7.01142	9.798	21.3008	29.6322	13.3368	14.5389	13.8308	15.4436	19.4847	9.52381	19.5145	17.1227	20.0455	30.3966	16.4631	16.436	36.1307
TRINITY_DN79644_c0_g1	0.825767	0.525749	0.825767	0.525749	turquoise	SA	0.434146	PREDICTED: Sorghum bicolor two pore calcium channel protein 1 (LOC8061863), mRNA 1.16e-22	2.91098	2.38956	3.2499	2.18901	7.89948	3.25059	1.9396	1.38156	3.25679	8.72306	21.016	0.251281	10.0611	6.38017	8.36016	5.02994	4.29292	8.57354	12.0059	13.612	27.371	1.17782	4.24161	23.8522
TRINITY_DN107190_c1_g4	0.804589	0.507336	0.804589	0.507336	turquoise	SA	0.408197	PREDICTED: Sorghum bicolor 50S ribosomal protein L11 (LOC8085722), mRNA 2.06e-116	2.99814	3.03793	4.94822	2.35114	4.2234	7.0947	1.52179	2.74585	6.70105	22.2845	34.9176	0.983541	13.7788	7.38722	8.55983	8.79416	3.76879	10.8749	18.0274	27.8905	35.8158	1.11437	3.77796	36.6776
TRINITY_DN115569_c3_g1	0.891321	0.676153	0.891321	0.676153	yellow	cZ	0.602669	PREDICTED: Sorghum bicolor serine/threonine-protein kinase STN7, chloroplastic (LOC110430223), mRNA 3.12e-131	25.7301	35.5969	20.745	29.9115	48.5352	41.9	53.3457	40.6462	48.453	14.9866	20.7835	31.9895	13.5946	9.70393	9.54582	12.0539	9.97279	14.7978	13.0059	20.653	16.319	38.5114	17.4711	21.846
TRINITY_DN123117_c3_g2	0.899615	0.662125	0.899615	0.662125	yellow	cZ	0.595658	PREDICTED: Sorghum bicolor protein NETWORKED 1D (LOC8064896), transcript variant X2, mRNA 0.0	46.8945	59.2933	59.6585	50.2941	49.0207	88.41	85.338	54.1122	75.029	12.1361	18.6574	51.8651	12.9709	13.7563	9.61765	12.7363	13.4057	10.8323	16.1218	14.4394	23.9742	67.0142	17.634	9.8356
TRINITY_DN122793_c6_g3	0.826305	0.718532	0.826305	0.718532	yellow	cZ	0.593727	PREDICTED: Sorghum bicolor uncharacterized protein sll1770 (LOC8070393), mRNA 3.44e-107	97.891	147.101	159.832	137.806	147.262	193.951	261.449	159.339	271.627	84.5559	101.581	136.804	83.4092	43.8855	54.9959	60.2415	54.7159	75.0138	59.7644	74.2405	63.2288	150.471	107.096	71.4144
TRINITY_DN105200_c5_g3	0.812367	0.706719	0.812367	0.706719	yellow	cZ	0.574115	PREDICTED: Sorghum bicolor fructose-bisphosphate aldolase, chloroplastic (LOC8073648), mRNA 2.58e-133	74.7654	123.797	216.344	97.0511	84.7653	201.686	205.104	234.254	341.158	3.59196	1.04366	182.353	2.0879	43.4613	8.43336	4.22313	6.56928	6.26047	2.39623	20.412	23.9998	219.347	116.964	10.9527
TRINITY_DN123924_c12_g4	0.900988	0.636019	0.900988	0.636019	yellow	cZ	0.573045	Saccharum officinarum mRNA for putative C4 phosphoenolpyruvate carboxylase (PEPC gene) 2.28e-148	8019.51	11200.9	11235.8	6916.95	4751.6	11460.5	18053.2	11462	13369.9	1905.55	1459.67	11106.9	3263.28	3331.8	1925.19	2605.53	2289.55	2431.19	1669.67	3010.26	3778.72	11584.6	4590.77	1537.61
TRINITY_DN123995_c1_g3	0.939327	0.608109	0.939327	0.608109	yellow	cZ	0.571213	Saccharum officinarum x Saccharum spontaneum cultivar Biotech2 myo-inositol-1-phosphate synthase mRNA, complete cds 6.44e-113	385.864	495.232	480.192	395.965	211.17	685.724	699.071	501.237	423.891	17.743	12.4371	432.812	13.412	15.6092	12.7538	20.1953	11.155	16.4829	15.8154	14.5021	14.2745	538.84	313.807	7.64437
TRINITY_DN108276_c1_g1	0.892201	0.638969	0.892201	0.638969	yellow	cZ	0.570089	PREDICTED: Sorghum bicolor photosystem I reaction center subunit N, chloroplastic (LOC110437651), mRNA 2.64e-112	2474.06	3524.05	2973.25	3205.91	3063.31	3438.25	6201.09	5016.08	6296.82	463.916	497.55	2862.21	512.681	838.166	434.22	469.975	343.082	452.678	372.355	1024.53	782.295	4113.53	3777.16	543.298
TRINITY_DN106266_c1_g1	0.815123	0.688018	0.815123	0.688018	yellow	cZ	0.560819	Saccharum hybrid cultivar R570 clone BAC 027K08 complete sequence 1.54e-14	622.719	993.743	1078.69	706.725	266.77	853.027	785.907	743.241	787.389	102.717	51.1466	952.667	193.188	262.256	143.651	157.697	206.562	238.475	99.0754	322.762	237.911	600.749	364.213	66.9431
TRINITY_DN119981_c2_g5	0.896291	0.62273	0.896291	0.62273	yellow	cZ	0.558147	Zea mays ATPase (LOC100280664), mRNA 1.21e-100	26.641	29.4776	26.3121	30.975	30.4618	38.1389	46.4848	48.5604	43.7345	20.6793	20.4116	30.8709	12.5224	8.53076	9.10085	9.29496	4.6816	12.0765	17.204	12.1901	9.24726	37.6608	16.1091	9.55897
TRINITY_DN120643_c1_g3	0.954436	0.583278	0.954436	0.583278	yellow	cZ	0.556701	Zea mays putative GTP diphosphokinase CRSH chloroplastic (LOC100273011), mRNA; nuclear gene for chloroplast product 6.12e-93	83.3847	94.7727	104.498	88.6338	42.671	126.273	126.999	110.671	106.086	5.85397	9.56405	60.2525	7.22372	11.7189	4.06192	7.84667	5.89664	6.13822	4.93736	7.74998	10.0782	72.9821	44.2505	0.925851
TRINITY_DN65846_c0_g1	0.890174	0.61771	0.890174	0.61771	yellow	cZ	0.549869	PREDICTED: Sorghum bicolor uncharacterized LOC110432399 (LOC110432399), transcript variant X9, mRNA 3.96e-21	7.59773	7.6609	9.2521	11.4656	7.86048	14.6182	14.8929	9.74232	16.1443	2.61867	2.18653	5.90297	2.34562	0.557992	1.24236	1.32342	1.93236	2.17104	2.15223	3.53965	1.82027	7.20518	4.73637	2.84993
TRINITY_DN114035_c1_g3	0.854171	0.639176	0.854171	0.639176	yellow	cZ	0.545965	PREDICTED: Panicum hallii photosystem I chlorophyll a/b-binding protein 2, chloroplastic (LOC112880428), mRNA 1.67e-98	2683.66	3987.72	5416.12	3571.62	2612.98	4910.49	7723.62	5439.58	9256.26	504.457	549.269	3449.55	678.924	721.921	511.546	578.368	458.755	516.861	438.521	662.873	542.59	3949.48	4802.31	382.699
TRINITY_DN123711_c3_g1	0.926043	0.587074	0.926043	0.587074	yellow	cZ	0.543656	PREDICTED: Sorghum bicolor NHL repeat-containing protein 2 (LOC8081067), transcript variant X2, mRNA 0.0	55.3064	61.5719	67.2959	44.7431	25.7794	74.8046	87.1022	88.1197	52.103	4.65775	2.51798	103.679	5.31958	11.6945	8.06324	6.46138	11.1762	5.46882	5.64353	6.53637	7.55281	89.9523	27.9612	2.53039
TRINITY_DN117167_c3_g1	0.911605	0.591545	0.911605	0.591545	yellow	cZ	0.539255	PREDICTED: Sorghum bicolor chlorophyllide a oxygenase, chloroplastic (LOC8077402), mRNA 1.10e-30	55.2861	69.8736	85.0875	37.7299	20.1937	70.3082	74.6519	65.7236	71.7698	1.79508	1.18418	45.7359	2.15491	5.1026	1.91044	2.57595	2.03888	1.38869	2.87311	2.69425	7.21529	39.8205	30.0601	0.424859
TRINITY_DN120643_c1_g3	0.935357	0.564086	0.935357	0.564086	yellow	cZ	0.527622	Zea mays putative GTP diphosphokinase CRSH chloroplastic (LOC100273011), mRNA; nuclear gene for chloroplast product 6.12e-93	83.3847	94.7727	104.498	88.6338	42.671	126.273	126.999	110.671	106.086	5.85397	9.56405	60.2525	7.22372	11.7189	4.06192	7.84667	5.89664	6.13822	4.93736	7.74998	10.0782	72.9821	44.2505	0.925851
TRINITY_DN121254_c3_g1	0.93179	0.565621	0.93179	0.565621	yellow	cZ	0.52704	PREDICTED: Sorghum bicolor uncharacterized LOC8056105 (LOC8056105), mRNA 0.0	119.133	154.392	133.099	120.767	58.7606	160.804	185.326	142.99	151.67	40.4186	46.3024	124.542	64.7821	67.998	61.1835	50.7076	55.1811	54.0578	58.0116	46.1096	54.8868	162.178	93.6484	15.8329
TRINITY_DN92600_c0_g2	0.892629	0.589513	0.892629	0.589513	yellow	cZ	0.526217	Saccharum spontaneum clone BAC Ss34H08 hypothetical protein (SS34H08_000001), hypothetical protein (SS34H08_000008), hypothetical protein (SS34H08_000002), hypothetical protein (SS34H08_000009), hypothetical protein (SS34H08_000010), hypothetical protein (SS34H08_000003), hypothetical protein (SS34H08_000004), hypothetical protein LOC100826213 isoform X3 (SS34H08_000005), hypothetical protein (SS…	27.2833	35.7572	27.4046	27.3955	3.24599	38.4806	46.4474	48.3376	32.4125	3.95955	4.72695	53.1928	2.66761	8.4124	5.81887	5.07802	8.93854	5.17344	8.60259	5.36134	4.98695	57.3831	26.8082	0.778534
TRINITY_DN114124_c2_g1	0.87732	0.597742	0.87732	0.597742	yellow	cZ	0.524411	-	33.3131	36.8455	27.8466	33.8603	57.4072	28.0419	19.8458	14.6982	17.796	25.9972	35.9492	12.477	17.5981	11.6122	11.5145	14.8113	12.2711	17.7983	24.7698	32.5339	19.2905	15.7438	10.6254	49.1619
TRINITY_DN124287_c5_g3	0.929831	0.560824	0.929831	0.560824	yellow	cZ	0.521471	PREDICTED: Sorghum bicolor uncharacterized protein At1g04910 (LOC8060104), transcript variant X1, mRNA 0.0	32.1685	38.1846	20.4266	33.4031	20.761	47.9553	39.7371	33.2943	37.624	8.23566	11.883	26.7032	3.8783	5.54715	4.51125	4.87513	5.23623	5.73183	7.34983	5.77343	7.84605	46.5955	20.8161	4.80509
TRINITY_DN99356_c0_g3	0.826313	0.628667	0.826313	0.628667	yellow	cZ	0.519475	PREDICTED: Sorghum bicolor photosystem I chlorophyll a/b-binding protein 2, chloroplastic (LOC110432431), mRNA 1.89e-164	1507.44	2267.53	3269.43	1858.11	413.576	2103.63	3037.19	2944	4268	164.928	76.8754	2525.59	249.93	439.148	238.934	234.67	293.2	284.522	180.229	316.666	299.13	2554.96	2701.47	78.4166
TRINITY_DN111084_c3_g3	0.924032	0.832594	0.924032	0.832594	yellow	cZR	0.769343	Saccharum officinarum chlorophyll a/ b-binding protein 3 (Lhca3) mRNA, complete cds 7.60e-133	1238.47	1642.08	1587.47	1277.77	398.806	1390.42	1812.06	2034.92	2114.76	73.2332	27.4975	1705.18	207.048	344.776	219.494	209.202	269.51	237.976	81.47	165.392	116.104	1640.32	1256.73	44.6355
TRINITY_DN81695_c0_g1	0.909162	0.836025	0.909162	0.836025	yellow	cZR	0.760082	Saccharum hybrid cultivar ROC22 phosphatidylinositol transfer protein SEC14 (SEC14) mRNA, complete cds 2.96e-21	12.4385	18.3802	12.1261	12.4451	2.06858	17.1473	11.8992	17.134	12.3843	1.67944	1.28202	11.1748	2.51563	4.27446	1.65439	2.71432	3.16736	1.72562	2.71211	2.87377	3.02006	13.4846	10.0537	0.277732
TRINITY_DN111084_c3_g3	0.89402	0.844474	0.89402	0.844474	yellow	cZR	0.754976	Saccharum officinarum chlorophyll a/ b-binding protein 3 (Lhca3) mRNA, complete cds 7.60e-133	1238.47	1642.08	1587.47	1277.77	398.806	1390.42	1812.06	2034.92	2114.76	73.2332	27.4975	1705.18	207.048	344.776	219.494	209.202	269.51	237.976	81.47	165.392	116.104	1640.32	1256.73	44.6355
TRINITY_DN115511_c0_g3	0.958065	0.786719	0.958065	0.786719	yellow	cZR	0.753728	PREDICTED: Sorghum bicolor protein root UVB sensitive 6-like (LOC110433811), mRNA 5.22e-24	26.6669	36.5862	24.2931	35.5069	16.6022	29.0065	35.3229	36.6627	32.9303	6.25219	5.68384	26.0343	5.91134	6.55898	5.00818	6.52938	4.80846	5.15383	5.54162	4.54146	5.26789	37.1213	26.5767	3.68119
TRINITY_DN119518_c3_g1	0.954937	0.787298	0.954937	0.787298	yellow	cZR	0.75182	PREDICTED: Sorghum bicolor probable mitochondrial adenine nucleotide transporter BTL1 (LOC8054754), mRNA 0.0	30.5984	38.5971	31.8197	29.6145	12.6113	36.0176	35.4214	41.3098	30.415	6.49939	4.35099	33.1577	9.46538	8.82523	10.9513	7.82296	10.8134	7.79951	9.27689	6.11024	7.41386	39.2816	18.1888	3.48341
TRINITY_DN91896_c5_g1	0.906174	0.82712	0.906174	0.82712	yellow	cZR	0.749515	Paspalum vaginatum clone SpST3 hypothetical protein mRNA, complete cds 2.38e-52	4292.2	5954.75	5952.91	4298.48	1208.35	4625.99	6043.88	7734.99	6840.11	186.734	92.7082	3949.17	643.299	1164.05	476.85	746.555	537.944	584.653	174.186	691.907	466.389	4335.33	5185.76	138.033
TRINITY_DN100407_c2_g1	0.953679	0.780938	0.953679	0.780938	yellow	cZR	0.744764	PREDICTED: Sorghum bicolor protein LNK3 (LOC8054678), transcript variant X4, mRNA 7.74e-124	124.601	164.717	136.373	110.958	28.5361	125.733	164.972	165.066	149.342	2.15719	2.1903	115.163	3.04419	1.75765	2.54674	2.16108	1.89683	2.22613	1.71217	1.69876	1.40468	121.174	78.6014	0.178891
TRINITY_DN115511_c0_g2	0.923774	0.80463	0.923774	0.80463	yellow	cZR	0.743296	PREDICTED: Sorghum bicolor protein root UVB sensitive 6-like (LOC110433811), mRNA 8.68e-70	44.3287	57.6908	35.1085	52.3266	53.731	45.2595	41.3047	33.7874	48.1458	8.80437	10.9541	30.0775	12.1299	7.77436	7.90362	10.0637	5.18757	8.49035	5.00774	6.94571	5.86745	43.2092	29.8835	9.85927
TRINITY_DN124302_c2_g1	0.968701	0.767152	0.968701	0.767152	yellow	cZR	0.743141	PREDICTED: Sorghum bicolor chromophore lyase CRL, chloroplastic (LOC8059625), transcript variant X2, mRNA 0.0	30.5359	31.6553	19.4227	29.0584	23.3803	28.8558	36.2178	42.5438	33.1732	8.39713	6.49087	19.4795	5.20655	5.71755	5.8887	8.81538	6.07227	6.62179	8.21968	8.39598	8.59212	34.2869	25.5768	6.58641
TRINITY_DN121254_c3_g1	0.93179	0.791721	0.93179	0.791721	yellow	cZR	0.737718	PREDICTED: Sorghum bicolor uncharacterized LOC8056105 (LOC8056105), mRNA 0.0	119.133	154.392	133.099	120.767	58.7606	160.804	185.326	142.99	151.67	40.4186	46.3024	124.542	64.7821	67.998	61.1835	50.7076	55.1811	54.0578	58.0116	46.1096	54.8868	162.178	93.6484	15.8329
TRINITY_DN123995_c1_g3	0.939327	0.783812	0.939327	0.783812	yellow	cZR	0.736255	Saccharum officinarum x Saccharum spontaneum cultivar Biotech2 myo-inositol-1-phosphate synthase mRNA, complete cds 6.44e-113	385.864	495.232	480.192	395.965	211.17	685.724	699.071	501.237	423.891	17.743	12.4371	432.812	13.412	15.6092	12.7538	20.1953	11.155	16.4829	15.8154	14.5021	14.2745	538.84	313.807	7.64437
TRINITY_DN122887_c3_g6	0.945231	0.777917	0.945231	0.777917	yellow	cZR	0.735311	PREDICTED: Sorghum bicolor uncharacterized LOC110433388 (LOC110433388), transcript variant X3, mRNA 3.75e-152	95.4566	142.487	93.2769	104.91	45.1219	99.812	133.831	153.99	105.565	14.0855	6.41449	95.1147	11.2357	23.702	10.4102	12.2849	10.1413	11.4752	11.9747	27.0496	29.05	118.885	92.719	8.20329
TRINITY_DN91896_c5_g1	0.90053	0.815257	0.90053	0.815257	yellow	cZR	0.734164	Paspalum vaginatum clone SpST3 hypothetical protein mRNA, complete cds 2.38e-52	4292.2	5954.75	5952.91	4298.48	1208.35	4625.99	6043.88	7734.99	6840.11	186.734	92.7082	3949.17	643.299	1164.05	476.85	746.555	537.944	584.653	174.186	691.907	466.389	4335.33	5185.76	138.033
TRINITY_DN89500_c0_g1	0.908065	0.806286	0.908065	0.806286	yellow	cZR	0.73216	PREDICTED: Sorghum bicolor chaperonin-like RbcX protein 2, chloroplastic (LOC8057106), mRNA 1.06e-37	85.7224	110.739	76.1977	115.367	47.5989	142.662	110.535	111.067	104.21	3.9864	3.62048	135.97	2.42197	1.09103	2.34945	7.75501	5.20301	3.18345	1.89944	1.70613	1.54319	156.341	58.5033	1.54453
TRINITY_DN123270_c15_g2	0.966698	0.756431	0.966698	0.756431	yellow	cZR	0.73124	Saccharum spontaneum clone BAC Ss34F19 hypothetical protein (SS34F19_000001), Peroxidase (SS34F19_000002), alpha-1,2-Mannosidase (SS34F19_000003), hypothetical protein (SS34F19_000006), hypothetical protein (SS34F19_000004), hypothetical protein (SS34F19_000007), UPI0001A840FE related cluster (SS34F19_000005), and Nucleobase-ascorbate transporter 7 (SS34F19_000008) genes, complete cds 0.0	26.9807	27.5031	21.9232	23.8583	11.3463	25.6839	30.6669	29.7717	29.0032	4.27242	5.46249	21.8855	3.4778	4.82646	3.22486	3.81828	4.16719	3.45422	4.52249	4.31196	5.39438	32.4606	24.9013	2.832
TRINITY_DN67995_c1_g1	0.914315	0.796344	0.914315	0.796344	yellow	cZR	0.72811	PREDICTED: Sorghum bicolor uncharacterized LOC8060120 (LOC8060120), mRNA 6.01e-78	73.896	80.224	85.7121	62.3578	3.92651	86.5912	85.2786	82.4931	67.0089	3.27085	3.49841	55.264	3.99671	11.0059	3.09822	5.53685	5.11421	2.26518	4.56236	2.06948	9.28927	68.1952	69.0797	0
TRINITY_DN120779_c3_g3	0.953428	0.762147	0.953428	0.762147	yellow	cZR	0.726652	PREDICTED: Sorghum bicolor protein LNK1-like (LOC110435648), transcript variant X4, mRNA 1.40e-63	105.449	100.829	94.981	90.0593	34.4674	101.66	136.02	102.878	101.729	4.82612	8.30816	93.4218	9.53931	9.38009	6.92887	8.36869	8.82371	8.13236	10.1862	7.72691	7.75332	96.8623	80.7901	2.61773
TRINITY_DN119039_c4_g1	0.952314	0.761923	0.952314	0.761923	yellow	cZR	0.725589	PREDICTED: Sorghum bicolor caffeoylshikimate esterase (LOC8081761), mRNA 0.0	12.7026	13.441	10.632	13.3021	21.0687	12.7807	14.9155	12.465	24.5452	20.7413	29.895	8.73712	28.8886	11.9196	19.9255	22.6262	9.80697	24.4229	13.3679	21.8643	21.2744	11.0366	8.76758	34.0014
TRINITY_DN123711_c3_g1	0.926043	0.779676	0.926043	0.779676	yellow	cZR	0.722013	PREDICTED: Sorghum bicolor NHL repeat-containing protein 2 (LOC8081067), transcript variant X2, mRNA 0.0	55.3064	61.5719	67.2959	44.7431	25.7794	74.8046	87.1022	88.1197	52.103	4.65775	2.51798	103.679	5.31958	11.6945	8.06324	6.46138	11.1762	5.46882	5.64353	6.53637	7.55281	89.9523	27.9612	2.53039
TRINITY_DN88554_c0_g3	0.949692	0.759389	0.949692	0.759389	yellow	cZR	0.721186	Saccharum officinarum clone SCUTLR1058C02, complete sequence 0.0	661.908	948.619	501.112	605.327	752.085	646.625	786.863	756.256	864.749	53.9835	78.3525	583.183	160.349	109.109	74.606	72.4921	72.1911	61.9693	41.9317	91.3747	158.552	627.603	383.329	86.8863
TRINITY_DN114124_c2_g1	0.87732	0.636593	0.87732	0.636593	yellow	Fe	0.558496	-	33.3131	36.8455	27.8466	33.8603	57.4072	28.0419	19.8458	14.6982	17.796	25.9972	35.9492	12.477	17.5981	11.6122	11.5145	14.8113	12.2711	17.7983	24.7698	32.5339	19.2905	15.7438	10.6254	49.1619
TRINITY_DN119285_c1_g3	0.948384	0.584616	0.948384	0.584616	yellow	Fe	0.55444	PREDICTED: Sorghum bicolor ras-related protein Rab7 (LOC8082976), mRNA 0.0	32.7694	31.0477	24.6383	33.4411	41.6572	35.0525	38.458	26.1346	26.808	30.8831	41.4402	26.3364	25.3614	18.2242	20.3013	31.875	19.7611	30.0089	29.754	30.8428	34.7545	23.8337	27.1783	40.7422
TRINITY_DN115511_c0_g2	0.923774	0.585155	0.923774	0.585155	yellow	Fe	0.540552	PREDICTED: Sorghum bicolor protein root UVB sensitive 6-like (LOC110433811), mRNA 8.68e-70	44.3287	57.6908	35.1085	52.3266	53.731	45.2595	41.3047	33.7874	48.1458	8.80437	10.9541	30.0775	12.1299	7.77436	7.90362	10.0637	5.18757	8.49035	5.00774	6.94571	5.86745	43.2092	29.8835	9.85927
TRINITY_DN123270_c15_g2	0.966698	0.546014	0.966698	0.546014	yellow	Fe	0.527831	Saccharum spontaneum clone BAC Ss34F19 hypothetical protein (SS34F19_000001), Peroxidase (SS34F19_000002), alpha-1,2-Mannosidase (SS34F19_000003), hypothetical protein (SS34F19_000006), hypothetical protein (SS34F19_000004), hypothetical protein (SS34F19_000007), UPI0001A840FE related cluster (SS34F19_000005), and Nucleobase-ascorbate transporter 7 (SS34F19_000008) genes, complete cds 0.0	26.9807	27.5031	21.9232	23.8583	11.3463	25.6839	30.6669	29.7717	29.0032	4.27242	5.46249	21.8855	3.4778	4.82646	3.22486	3.81828	4.16719	3.45422	4.52249	4.31196	5.39438	32.4606	24.9013	2.832
TRINITY_DN123230_c3_g1	0.943933	0.557443	0.943933	0.557443	yellow	Fe	0.526189	PREDICTED: Sorghum bicolor photosynthetic NDH subunit of subcomplex B 3, chloroplastic (LOC8074566), mRNA 9.38e-63	104.317	135.341	65.1332	140.728	156.794	167.773	147.415	146.246	129.859	35.8801	16.2783	82.1698	25.9175	4.80717	20.1132	31.6502	17.7036	28.6203	16.1392	32.2822	9.62375	94.2239	50.1258	30.5179
TRINITY_DN121833_c5_g2	0.97643	0.537626	0.97643	0.537626	yellow	Fe	0.524955	Saccharum hybrid cultivar Co 86032 mRNA for ScMYB75 protein 3.24e-121	2404.56	2619.21	1702.06	1996.88	1091.27	2909.26	2804.86	1863.32	2541.41	4.12625	4.40435	1279.34	6.52365	1.23862	5.71179	2.17996	4.28056	3.76056	2.06696	2.6764	2.31987	1785.54	1051.84	2.33344
TRINITY_DN101767_c0_g1	0.903543	0.57876	0.903543	0.57876	yellow	Fe	0.522934	Digitaria exilis annotation 4.24e-14	34.2016	30.4669	33.3555	30.6794	22.2049	28.7709	31.488	24.0777	18.7761	6.30038	7.12282	24.9911	3.81356	5.51085	2.40736	4.84173	5.82857	3.9463	6.5707	6.75198	6.34072	27.9088	18.2682	6.21574
TRINITY_DN114889_c3_g2	0.956439	0.543092	0.956439	0.543092	yellow	Fe	0.519434	PREDICTED: Sorghum bicolor carboxyl-terminal-processing peptidase 3, chloroplastic (LOC8078250), mRNA 1.63e-149	66.5683	64.2577	26.7466	75.0283	73.6267	86.6883	89.1496	64.3072	82.8626	8.72619	9.91146	35.828	3.38454	2.85713	4.24233	5.7745	2.0292	3.48424	6.3521	5.02504	3.24315	75.4379	46.4444	7.21714
TRINITY_DN111084_c3_g2	0.952078	0.544312	0.952078	0.544312	yellow	Fe	0.518227	Saccharum officinarum chlorophyll a/ b-binding protein 3 (Lhca3) mRNA, complete cds 0.0	1715.65	2120.35	1835.15	2131.38	2085.39	1966.57	2965.32	2052.67	2518.65	276.36	179.744	1586.7	367.494	399.736	301.263	404.789	335.847	381.21	244.763	409.452	270.424	1839.38	1355.22	317.308
TRINITY_DN124217_c3_g1	0.970439	0.532427	0.970439	0.532427	yellow	Fe	0.516688	PREDICTED: Sorghum bicolor cyclic dof factor 2 (LOC8085828), transcript variant X2, mRNA 1.09e-141	211.683	252.38	117.374	152.68	111.15	154.966	275.173	207.959	174.861	13.7771	16.7764	87.5779	2.33656	4.13092	3.45991	7.1503	3.05745	2.41703	8.58897	3.97683	8.78098	147.765	145.655	3.49843
TRINITY_DN124287_c5_g3	0.929831	0.555511	0.929831	0.555511	yellow	Fe	0.516531	PREDICTED: Sorghum bicolor uncharacterized protein At1g04910 (LOC8060104), transcript variant X1, mRNA 0.0	32.1685	38.1846	20.4266	33.4031	20.761	47.9553	39.7371	33.2943	37.624	8.23566	11.883	26.7032	3.8783	5.54715	4.51125	4.87513	5.23623	5.73183	7.34983	5.77343	7.84605	46.5955	20.8161	4.80509
TRINITY_DN120779_c3_g3	0.953428	0.541016	0.953428	0.541016	yellow	Fe	0.51582	PREDICTED: Sorghum bicolor protein LNK1-like (LOC110435648), transcript variant X4, mRNA 1.40e-63	105.449	100.829	94.981	90.0593	34.4674	101.66	136.02	102.878	101.729	4.82612	8.30816	93.4218	9.53931	9.38009	6.92887	8.36869	8.82371	8.13236	10.1862	7.72691	7.75332	96.8623	80.7901	2.61773
TRINITY_DN108621_c1_g1	0.94082	0.545652	0.94082	0.545652	yellow	Fe	0.51336	PREDICTED: Sorghum bicolor uncharacterized protein SYNPCC7002_A1590 (LOC110431929), transcript variant X3, mRNA 6.50e-149	31.2845	41.855	20.5696	30.3413	19.9767	25.9413	41.098	38.4596	23.1793	8.45611	3.84236	33.3064	6.87987	4.62476	5.45094	8.58286	6.06251	5.4943	6.78973	6.59052	3.19527	25.3038	7.17766	4.33111
TRINITY_DN118283_c0_g2	0.902422	0.567049	0.902422	0.567049	yellow	Fe	0.511718	Setaria viridis cultivar ME034v chromosome 2 1.05e-129	17.6699	32.2342	17.1884	28.7581	15.9885	26.4586	19.8111	17.8119	18.078	6.1113	4.9058	25.2254	2.98778	3.22914	2.46982	4.4746	6.47752	5.35082	1.75382	3.48	4.5832	30.5994	23.4835	2.51323
TRINITY_DN107579_c1_g3	0.894754	0.569743	0.894754	0.569743	yellow	Fe	0.50978	Zea mays clone 1411708 hypothetical protein mRNA, complete cds 2.63e-99	17.1334	17.0641	12.7786	19.1977	26.0057	16.9005	19.061	11.7814	18.2703	2.57902	3.29084	13.9791	2.15454	1.5681	1.18379	2.50702	0.77984	1.39908	2.6016	2.22643	3.20905	18.6813	12.2875	3.07985
TRINITY_DN100407_c2_g1	0.953679	0.532199	0.953679	0.532199	yellow	Fe	0.507547	PREDICTED: Sorghum bicolor protein LNK3 (LOC8054678), transcript variant X4, mRNA 7.74e-124	124.601	164.717	136.373	110.958	28.5361	125.733	164.972	165.066	149.342	2.15719	2.1903	115.163	3.04419	1.75765	2.54674	2.16108	1.89683	2.22613	1.71217	1.69876	1.40468	121.174	78.6014	0.178891
TRINITY_DN112706_c0_g4	0.922099	0.547113	0.922099	0.547113	yellow	Fe	0.504492	PREDICTED: Sorghum bicolor uncharacterized LOC110432930 (LOC110432930), transcript variant X2, mRNA 6.20e-115	60.2868	47.4828	22.3931	45.161	48.8078	38.2273	59.9917	37.1434	53.1736	6.35	8.70279	22.3713	5.90627	6.58875	2.95282	6.64913	4.8484	8.63626	3.52414	5.80065	10.8315	38.1158	38.7473	7.73779
TRINITY_DN115511_c0_g3	0.958065	0.525826	0.958065	0.525826	yellow	Fe	0.503776	PREDICTED: Sorghum bicolor protein root UVB sensitive 6-like (LOC110433811), mRNA 5.22e-24	26.6669	36.5862	24.2931	35.5069	16.6022	29.0065	35.3229	36.6627	32.9303	6.25219	5.68384	26.0343	5.91134	6.55898	5.00818	6.52938	4.80846	5.15383	5.54162	4.54146	5.26789	37.1213	26.5767	3.68119
TRINITY_DN115682_c1_g3	0.937764	0.535746	0.937764	0.535746	yellow	Fe	0.502403	PREDICTED: Sorghum bicolor putative glycerol-3-phosphate transporter 1 (LOC8083383), mRNA 1.17e-120	400.331	327.627	249.934	254.001	257.284	231.191	397.304	268.843	241.327	3.06913	3.05756	147.219	1.84878	4.60732	2.69819	3.36372	2.83115	2.94512	2.63737	7.00131	10.1953	139.339	180.75	3.47167
TRINITY_DN123995_c1_g3	0.939327	0.534767	0.939327	0.534767	yellow	Fe	0.502321	Saccharum officinarum x Saccharum spontaneum cultivar Biotech2 myo-inositol-1-phosphate synthase mRNA, complete cds 6.44e-113	385.864	495.232	480.192	395.965	211.17	685.724	699.071	501.237	423.891	17.743	12.4371	432.812	13.412	15.6092	12.7538	20.1953	11.155	16.4829	15.8154	14.5021	14.2745	538.84	313.807	7.64437
TRINITY_DN120276_c3_g4	0.829539	0.513974	0.829539	0.513974	yellow	ICA	0.426361	PREDICTED: Sorghum bicolor ABC transporter D family member 2, chloroplastic (LOC8081398), transcript variant X4, mRNA 2.30e-128	61.9004	67.3713	89.0322	54.6975	31.4194	109.823	84.8764	59.4844	109.108	28.046	28.3707	48.2234	27.3561	29.8693	19.037	25.7209	27.323	19.0386	26.6726	20.8221	34.1562	55.2869	27.3828	15.3881
TRINITY_DN111579_c2_g2	0.981833	-0.603307	0.981833	0.603307	yellow	JA.ILE	0.592347	PREDICTED: Sorghum bicolor B-box zinc finger protein 24 (LOC8073714), mRNA 2.26e-175	341.956	402.705	296.898	323.38	145.526	331.197	401.855	421.679	312.536	54.8006	38.1167	293.453	114.277	83.415	88.4361	101.871	113.634	91.7591	94.2604	99.1949	73.3905	282.493	230.985	27.5822
TRINITY_DN111579_c1_g2	0.95717	-0.617363	0.95717	0.617363	yellow	JA.ILE	0.590922	Zea mays uncharacterized LOC100284784 (LOC100284784), mRNA 2.04e-108	813.996	902.024	390.858	585.61	256.249	700.212	767.573	745.445	542.634	120.937	64.4306	317.559	295.998	191.642	223.203	213.792	125.771	208.578	216.846	211.034	122.835	556.495	395.922	73.5607
TRINITY_DN108104_c0_g2	0.928165	-0.633536	0.928165	0.633536	yellow	JA.ILE	0.588025	PREDICTED: Sorghum bicolor probable CCR4-associated factor 1 homolog 7 (LOC8056387), mRNA 5.49e-114	59.2684	60.4118	35.5943	37.8196	30.718	55.4114	53.4832	46.1784	47.522	11.0489	2.40237	24.6147	24.9586	23.0366	22.3949	20.1823	17.2229	21.0085	14.9451	17.8654	24.3371	35.3253	34.8722	13.3907
TRINITY_DN115539_c3_g2	0.951164	-0.597094	0.951164	0.597094	yellow	JA.ILE	0.567934	Zea mays clone 1278155 pyridoxin biosynthesis protein ER1 mRNA, complete cds 4.15e-136	233.143	202.985	164.066	215.586	109.446	241.232	212.685	207.402	171.709	83.166	27.197	173.269	119.224	90.5566	109.233	91.6771	111.612	97.7986	117.312	81.2155	65.9453	174.477	79.1672	49.4044
TRINITY_DN116893_c3_g1	0.943474	-0.601468	0.943474	0.601468	yellow	JA.ILE	0.567469	Saccharum hybrid cultivar R570 clone BAC 041N14 complete sequence 1.14e-75	59.4945	54.0349	35.6719	59.9164	69.4517	55.5279	61.5749	48.8333	58.0183	16.9837	16.2266	39.3095	25.4184	11.0772	16.0164	19.9038	9.44959	15.7968	22.0492	11.6328	11.2361	62.1005	38.3075	18.0712
TRINITY_DN88289_c1_g3	0.934188	-0.606719	0.934188	0.606719	yellow	JA.ILE	0.56679	PREDICTED: Sorghum bicolor light-harvesting complex-like protein OHP1, chloroplastic (LOC8086408), transcript variant X2, mRNA 7.67e-26	108.844	134.724	59.2899	101.889	114.782	86.7451	124.67	129.671	109.643	33.2774	18.6045	53.3019	52.6373	27.0472	36.6768	48.0245	22.2245	40.622	27.1241	58.7699	40.5339	86.707	80.2913	47.9358
TRINITY_DN80493_c0_g1	0.898708	-0.621401	0.898708	0.621401	yellow	JA.ILE	0.558458	PREDICTED: Sorghum bicolor protein PROTON GRADIENT REGULATION 5, chloroplastic (LOC8056916), mRNA 1.34e-48	30.2254	42.1025	26.7066	33.2901	30.7134	32.6932	62.7284	63.0518	66.3219	9.35361	3.77113	35.5371	14.1972	9.70119	10.7517	12.2545	8.01503	13.3606	5.30558	17.9326	9.23472	46.4354	43.4546	9.73392
TRINITY_DN93737_c0_g1	0.946651	-0.58814	0.946651	0.58814	yellow	JA.ILE	0.556763	Saccharum hybrid cultivar chloroplast photosystem II 10 kDa polypeptide (PsbR) mRNA, complete cds; nuclear gene for chloroplast product 6.12e-18	54.6849	67.5269	40.0214	45.6473	24.6985	48.5051	78.3448	74.0192	62.2999	7.90997	6.7066	43.6497	23.7822	18.1253	14.4009	12.309	11.8905	12.8993	15.7391	21.1598	12.8972	35.5958	25.7639	10.2436
TRINITY_DN111579_c2_g2	0.898288	-0.617232	0.898288	0.617232	yellow	JA.ILE	0.554452	PREDICTED: Sorghum bicolor B-box zinc finger protein 24 (LOC8073714), mRNA 2.26e-175	341.956	402.705	296.898	323.38	145.526	331.197	401.855	421.679	312.536	54.8006	38.1167	293.453	114.277	83.415	88.4361	101.871	113.634	91.7591	94.2604	99.1949	73.3905	282.493	230.985	27.5822
TRINITY_DN100006_c4_g3	0.912518	-0.601943	0.912518	0.601943	yellow	JA.ILE	0.549284	PREDICTED: Sorghum bicolor zinc finger protein CONSTANS-LIKE 4 (LOC8060206), mRNA 7.54e-118	144.48	193.06	195.798	140.562	85.6831	177.339	204.044	166.915	174.188	16.111	22.0381	72.4947	50.2741	30.0232	34.8201	31.236	28.4971	20.1231	37.7066	54.06	47.3642	63.3559	97.4811	7.79811
TRINITY_DN119285_c1_g3	0.948384	-0.578807	0.948384	0.578807	yellow	JA.ILE	0.548931	PREDICTED: Sorghum bicolor ras-related protein Rab7 (LOC8082976), mRNA 0.0	32.7694	31.0477	24.6383	33.4411	41.6572	35.0525	38.458	26.1346	26.808	30.8831	41.4402	26.3364	25.3614	18.2242	20.3013	31.875	19.7611	30.0089	29.754	30.8428	34.7545	23.8337	27.1783	40.7422
TRINITY_DN111084_c3_g2	0.952078	-0.57185	0.952078	0.57185	yellow	JA.ILE	0.544445	Saccharum officinarum chlorophyll a/ b-binding protein 3 (Lhca3) mRNA, complete cds 0.0	1715.65	2120.35	1835.15	2131.38	2085.39	1966.57	2965.32	2052.67	2518.65	276.36	179.744	1586.7	367.494	399.736	301.263	404.789	335.847	381.21	244.763	409.452	270.424	1839.38	1355.22	317.308
TRINITY_DN119456_c1_g1	0.964558	-0.559805	0.964558	0.559805	yellow	JA.ILE	0.539964	PREDICTED: Sorghum bicolor pentatricopeptide repeat-containing protein At3g46610 (LOC8065559), mRNA 1.63e-140	35.3204	38.9218	26.7208	22.2674	12.8026	32.6882	43.3232	32.3682	29.3984	3.64747	3.6691	12.1251	7.75086	4.44839	6.47179	4.55152	2.76713	3.37447	4.02433	1.94983	3.49223	18.2118	14.7233	2.58075
TRINITY_DN123414_c8_g3	0.974704	-0.55391	0.974704	0.55391	yellow	JA.ILE	0.539898	PREDICTED: Sorghum bicolor uncharacterized LOC8064970 (LOC8064970), mRNA 0.0	538.338	450.457	179.595	408.72	385.883	414.368	505.739	361.172	405.094	23.0498	37.6108	113.656	39.99	16.392	28.4254	41.1476	19.8179	26.4398	31.4723	16.5122	19.5706	219.471	182.664	20.7893
TRINITY_DN124302_c2_g1	0.968701	-0.556175	0.968701	0.556175	yellow	JA.ILE	0.538767	PREDICTED: Sorghum bicolor chromophore lyase CRL, chloroplastic (LOC8059625), transcript variant X2, mRNA 0.0	30.5359	31.6553	19.4227	29.0584	23.3803	28.8558	36.2178	42.5438	33.1732	8.39713	6.49087	19.4795	5.20655	5.71755	5.8887	8.81538	6.07227	6.62179	8.21968	8.39598	8.59212	34.2869	25.5768	6.58641
TRINITY_DN102431_c1_g3	0.83561	-0.643121	0.83561	0.643121	yellow	JA.ILE	0.537398	Saccharum officinarum clone BAC So47K18 hypothetical protein (SO47K18_000006), hypothetical protein (SO47K18_000001), hypothetical protein (SO47K18_000002), hypothetical protein (SO47K18_000004), hypothetical protein (SO47K18_000003), and alpha-1,2-Mannosidase (SO47K18_000005) genes, complete cds 5.34e-165	1693.75	1909.28	1223.21	1599.21	1301.59	1622.73	1542.09	1565.88	1973.86	569.34	322.614	639.945	1047.81	784.787	750.056	1050.94	557.104	920.552	549.448	1139.61	753.864	1007.43	1468.2	630.348
TRINITY_DN101622_c0_g3	0.818058	-0.656374	0.818058	0.656374	yellow	JA.ILE	0.536953	PREDICTED: Sorghum bicolor nuclear transcription factor Y subunit C-2-like (LOC110431645), transcript variant X2, mRNA 0.0	32.5751	33.6933	16.825	27.9956	26.0884	20.7938	39.2033	39.7323	31.502	12.3563	8.11282	13.7153	23.4119	7.98949	17.6654	18.104	9.70852	13.1289	23.8475	16.5859	6.47963	18.6243	9.91544	7.93182
TRINITY_DN102064_c1_g1	0.933802	-0.573651	0.933802	0.573651	yellow	JA.ILE	0.535676	Zea mays uncharacterized LOC100281837 (LOC100281837), mRNA 9.43e-91	161.451	179.603	125.729	143.753	63.6037	128.569	215.985	164.068	104.548	12.9923	8.79924	139.009	45.9128	22.4509	27.4163	44.558	59.9919	41.891	24.9459	13.7545	8.13225	78.4113	90.2629	6.84757
TRINITY_DN115682_c1_g3	0.937764	-0.570781	0.937764	0.570781	yellow	JA.ILE	0.535258	PREDICTED: Sorghum bicolor putative glycerol-3-phosphate transporter 1 (LOC8083383), mRNA 1.17e-120	400.331	327.627	249.934	254.001	257.284	231.191	397.304	268.843	241.327	3.06913	3.05756	147.219	1.84878	4.60732	2.69819	3.36372	2.83115	2.94512	2.63737	7.00131	10.1953	139.339	180.75	3.47167
TRINITY_DN114220_c1_g3	0.957836	-0.558335	0.957836	0.558335	yellow	JA.ILE	0.534794	PREDICTED: Sorghum bicolor ras-related protein RABA2a (LOC8084597), mRNA 5.99e-160	68.019	66.8199	37.7769	72.6282	31.8178	62.5919	60.6878	66.9882	49.2107	20.5277	6.57602	35.904	18.6943	16.5022	20.0913	22.1985	21.3684	18.8406	19.8027	16.4954	10.7876	59.4182	41.9349	12.4828
TRINITY_DN108276_c1_g2	0.800765	0.723634	0.800765	0.723634	yellow	K	0.579461	PREDICTED: Sorghum bicolor photosystem I reaction center subunit N, chloroplastic (LOC110437651), mRNA 1.07e-106	2265.03	2811.98	3106.24	2270.73	581.914	2899.27	3411.43	4536.46	4498.25	267.319	118.624	2856.42	281.238	822.564	314.75	281.851	332.529	284.063	300.361	728.887	731.51	3837.62	3346.82	105.316
TRINITY_DN119981_c2_g5	0.896291	0.640921	0.896291	0.640921	yellow	K	0.574452	Zea mays ATPase (LOC100280664), mRNA 1.21e-100	26.641	29.4776	26.3121	30.975	30.4618	38.1389	46.4848	48.5604	43.7345	20.6793	20.4116	30.8709	12.5224	8.53076	9.10085	9.29496	4.6816	12.0765	17.204	12.1901	9.24726	37.6608	16.1091	9.55897
TRINITY_DN103147_c0_g1	0.885085	0.641224	0.885085	0.641224	yellow	K	0.567538	PREDICTED: Sorghum bicolor SEC14 cytosolic factor (LOC8086144), transcript variant X1, mRNA 5.72e-91	31.6433	30.9809	12.3512	33.0083	37.4709	47.8069	55.2963	64.4176	70.9256	1.24259	1.23988	18.9675	2.98474	8.40413	5.35659	3.01995	1.84414	4.26168	0.941712	2.62012	6.12277	58.3039	36.602	1.74287
TRINITY_DN91896_c5_g1	0.906174	0.623827	0.906174	0.623827	yellow	K	0.565296	Paspalum vaginatum clone SpST3 hypothetical protein mRNA, complete cds 2.38e-52	4292.2	5954.75	5952.91	4298.48	1208.35	4625.99	6043.88	7734.99	6840.11	186.734	92.7082	3949.17	643.299	1164.05	476.85	746.555	537.944	584.653	174.186	691.907	466.389	4335.33	5185.76	138.033
TRINITY_DN116420_c2_g2	0.820417	0.68663	0.820417	0.68663	yellow	K	0.563323	PREDICTED: Sorghum bicolor protein RESPONSE TO LOW SULFUR 3 (LOC8069917), mRNA 1.04e-90	115.133	200.308	45.8027	63.7435	72.0288	180.232	182.1	339.074	397.241	6.56111	11.9875	73.4887	30.1029	18.6952	15.7194	3.82858	5.01533	2.08555	2.30172	6.68143	16.7727	208.09	73.0077	5.95237
TRINITY_DN120755_c3_g3	0.84064	0.668556	0.84064	0.668556	yellow	K	0.562015	PREDICTED: Sorghum bicolor nitrate reductase [NADH] (LOC8083522), mRNA 1.88e-167	30.3705	27.8588	18.576	15.1175	17.7182	30.4774	45.1039	38.2821	49.72	2.85537	7.50172	43.2581	3.01764	4.65234	2.31857	2.73197	1.7929	2.18005	2.35943	3.09169	6.1497	53.9726	30.5424	3.58171
TRINITY_DN105200_c5_g3	0.812367	0.685534	0.812367	0.685534	yellow	K	0.556905	PREDICTED: Sorghum bicolor fructose-bisphosphate aldolase, chloroplastic (LOC8073648), mRNA 2.58e-133	74.7654	123.797	216.344	97.0511	84.7653	201.686	205.104	234.254	341.158	3.59196	1.04366	182.353	2.0879	43.4613	8.43336	4.22313	6.56928	6.26047	2.39623	20.412	23.9998	219.347	116.964	10.9527
TRINITY_DN121266_c2_g1	0.851962	0.651965	0.851962	0.651965	yellow	K	0.555449	PREDICTED: Sorghum bicolor light-harvesting complex-like protein OHP1, chloroplastic (LOC8086408), transcript variant X3, mRNA 1.06e-40	57.328	85.3435	68.8776	70.3817	28.4636	84.3796	140.717	161.174	135.458	17.088	10.3984	116.851	15.8754	26.6775	14.5888	18.1596	16.9311	14.8955	9.39906	20.8532	14.7374	104.446	104.043	5.99421
TRINITY_DN111084_c3_g3	0.89402	0.620393	0.89402	0.620393	yellow	K	0.554644	Saccharum officinarum chlorophyll a/ b-binding protein 3 (Lhca3) mRNA, complete cds 7.60e-133	1238.47	1642.08	1587.47	1277.77	398.806	1390.42	1812.06	2034.92	2114.76	73.2332	27.4975	1705.18	207.048	344.776	219.494	209.202	269.51	237.976	81.47	165.392	116.104	1640.32	1256.73	44.6355
TRINITY_DN119940_c1_g1	0.877426	0.627043	0.877426	0.627043	yellow	K	0.550183	PREDICTED: Setaria viridis probable thiol methyltransferase 2 (LOC117838067), mRNA 4.52e-38	74.5118	91.5389	25.8154	48.216	19.177	73.433	123.304	145.342	107.617	5.73729	5.03842	62.5026	8.45877	4.50343	16.3582	11.4846	10.9366	15.4268	4.05074	8.08376	3.26689	110.742	26.8075	3.29808
TRINITY_DN122725_c2_g2	0.844046	0.648877	0.844046	0.648877	yellow	K	0.547682	PREDICTED: Sorghum bicolor DNA-binding protein SMUBP-2 (LOC8073162), transcript variant X1, mRNA 3.21e-68	26.8839	29.5643	24.1989	21.5923	25.6904	60.6103	30.0279	31.0885	53.5318	4.09819	4.7716	18.4024	11.2233	4.71787	9.5904	6.83855	4.21277	9.71972	4.50515	6.93389	5.8759	34.8684	17.5885	4.36192
TRINITY_DN107609_c0_g3	0.899658	0.605111	0.899658	0.605111	yellow	K	0.544393	PREDICTED: Zea mays mitochondrial substrate carrier family protein (LOC100381606), mRNA 0.0	47.7832	54.4793	48.4458	44.8037	41.7258	56.25	85.5837	74.1422	79.8215	23.257	25.5438	41.8401	25.9585	28.5147	21.2988	23.0986	17.6947	18.5068	26.2888	19.6756	29.5402	58.8603	26.7651	13.4431
TRINITY_DN110214_c1_g1	0.858705	0.633938	0.858705	0.633938	yellow	K	0.544366	Aeginetia indica gene for AiHT07, complete sequence 1.46e-170	38.0484	38.8468	37.9775	39.7074	31.6144	46.7377	49.0072	44.9863	48.8906	10.5843	14.094	38.3455	16.5577	18.9846	12.6816	19.0772	12.8953	18.8612	12.0487	11.1601	14.0278	47.6221	33.3748	13.0524
TRINITY_DN120643_c1_g3	0.954436	0.570338	0.954436	0.570338	yellow	K	0.544351	Zea mays putative GTP diphosphokinase CRSH chloroplastic (LOC100273011), mRNA; nuclear gene for chloroplast product 6.12e-93	83.3847	94.7727	104.498	88.6338	42.671	126.273	126.999	110.671	106.086	5.85397	9.56405	60.2525	7.22372	11.7189	4.06192	7.84667	5.89664	6.13822	4.93736	7.74998	10.0782	72.9821	44.2505	0.925851
TRINITY_DN123230_c3_g2	0.915855	0.594321	0.915855	0.594321	yellow	K	0.544312	Zea mays electron carrier/ electron transporter/ iron ion binding protein (LOC100284503), mRNA 4.17e-147	104.184	114.64	76.2757	86.426	16.2056	132.696	143.041	195.875	108.023	17.5806	3.35389	114.641	16.1779	8.31861	19.4186	20.0482	26.5235	16.9221	16.8809	17.964	10.7065	121.958	59.9464	4.20379
TRINITY_DN105531_c1_g3	0.837321	0.648144	0.837321	0.648144	yellow	K	0.542705	Setaria viridis cultivar ME034v chromosome 7 2.52e-64	24.3241	27.3668	25.3681	18.5841	11.6157	25.0695	35.9738	32.7656	39.7564	10.2572	9.88447	21.8101	10.1575	8.87612	8.38397	11.5584	9.18388	7.43316	14.598	11.2598	7.72746	31.1912	34.0972	5.40197
TRINITY_DN91896_c5_g1	0.868854	0.62395	0.868854	0.62395	yellow	K	0.542121	Paspalum vaginatum clone SpST3 hypothetical protein mRNA, complete cds 2.38e-52	4292.2	5954.75	5952.91	4298.48	1208.35	4625.99	6043.88	7734.99	6840.11	186.734	92.7082	3949.17	643.299	1164.05	476.85	746.555	537.944	584.653	174.186	691.907	466.389	4335.33	5185.76	138.033
TRINITY_DN122267_c2_g3	0.84821	0.635921	0.84821	0.635921	yellow	K	0.539395	PREDICTED: Sorghum bicolor protein root UVB sensitive 6 (LOC8076968), mRNA 2.26e-31	369.27	324.197	220.609	355.093	104.091	472.157	430.447	450.59	472.715	27.9882	30.0622	469.214	17.6703	39.8324	16.4909	18.8887	22.6149	18.4968	16.0044	19.7112	55.1835	750.968	344.298	7.04376
TRINITY_DN123270_c15_g2	0.966698	0.557491	0.966698	0.557491	yellow	K	0.538925	Saccharum spontaneum clone BAC Ss34F19 hypothetical protein (SS34F19_000001), Peroxidase (SS34F19_000002), alpha-1,2-Mannosidase (SS34F19_000003), hypothetical protein (SS34F19_000006), hypothetical protein (SS34F19_000004), hypothetical protein (SS34F19_000007), UPI0001A840FE related cluster (SS34F19_000005), and Nucleobase-ascorbate transporter 7 (SS34F19_000008) genes, complete cds 0.0	26.9807	27.5031	21.9232	23.8583	11.3463	25.6839	30.6669	29.7717	29.0032	4.27242	5.46249	21.8855	3.4778	4.82646	3.22486	3.81828	4.16719	3.45422	4.52249	4.31196	5.39438	32.4606	24.9013	2.832
TRINITY_DN92600_c0_g2	0.892629	0.602737	0.892629	0.602737	yellow	K	0.538021	Saccharum spontaneum clone BAC Ss34H08 hypothetical protein (SS34H08_000001), hypothetical protein (SS34H08_000008), hypothetical protein (SS34H08_000002), hypothetical protein (SS34H08_000009), hypothetical protein (SS34H08_000010), hypothetical protein (SS34H08_000003), hypothetical protein (SS34H08_000004), hypothetical protein LOC100826213 isoform X3 (SS34H08_000005), hypothetical protein (SS…	27.2833	35.7572	27.4046	27.3955	3.24599	38.4806	46.4474	48.3376	32.4125	3.95955	4.72695	53.1928	2.66761	8.4124	5.81887	5.07802	8.93854	5.17344	8.60259	5.36134	4.98695	57.3831	26.8082	0.778534
TRINITY_DN110751_c1_g2	0.947342	0.623199	0.947342	0.623199	yellow	Phe	0.590383	PREDICTED: Sorghum bicolor probable pyridoxal 5'-phosphate synthase subunit PDX2 (LOC110434564), mRNA 7.02e-26	42.3361	51.211	36.5626	35.0782	10.8889	39.9905	46.8716	72.476	31.89	7.48284	4.1555	51.0252	8.01743	11.358	10.7067	7.42346	10.1814	8.67199	9.01259	9.70338	8.41913	52.3924	30.698	1.90853
TRINITY_DN98418_c0_g1	0.877757	0.671545	0.877757	0.671545	yellow	Phe	0.589453	PREDICTED: Sorghum bicolor phosphatidylcholine:diacylglycerol cholinephosphotransferase 1 (LOC8082269), mRNA 0.0	33.6281	48.3843	27.4607	46.6796	30.1043	40.2993	44.6265	36.9148	51.9448	7.21731	4.5095	21.9227	4.18696	14.5518	3.95479	7.80004	5.91005	7.91101	3.23969	22.1388	21.0197	48.2414	64.6343	8.15234
TRINITY_DN118656_c8_g2	0.843258	0.69695	0.843258	0.69695	yellow	Phe	0.587708	PREDICTED: Sorghum bicolor probable serine incorporator (LOC8078773), mRNA 2.98e-97	168.821	231.038	50.0373	128.409	154.029	305.219	371.473	374.091	197.85	16.2729	28.8547	266.532	26.7381	22.133	24.9666	18.8513	19.279	16.6885	25.7505	23.1757	31.1547	416.814	22.9467	16.3043
TRINITY_DN114154_c1_g4	0.88732	0.662295	0.88732	0.662295	yellow	Phe	0.587668	PREDICTED: Sorghum bicolor probable peroxygenase 4 (LOC8065741), mRNA 1.32e-74	15.8242	42.2257	9.29298	28.916	22.9156	36.0348	36.8922	49.6771	28.6526	3.29944	0.927752	20.6138	10.375	2.14405	13.2022	7.07518	5.30499	10.9964	2.39178	5.37316	1.81129	37.1322	8.13814	4.81806
TRINITY_DN121411_c1_g5	0.914732	0.629364	0.914732	0.629364	yellow	Phe	0.575699	PREDICTED: Zea mays uncharacterized LOC100191267 (LOC100191267), transcript variant X2, mRNA 1.59e-22	174.306	220.021	84.3365	191.432	138.267	214.971	177.521	248.043	189.327	70.5276	18.5159	133.283	85.3238	73.2326	94.1965	77.807	51.5738	75.0954	50.7523	73.6061	55.7031	251.296	111.443	49.98
TRINITY_DN85368_c0_g1	0.960183	0.594592	0.960183	0.594592	yellow	Phe	0.570917	PREDICTED: Sorghum bicolor CBL-interacting protein kinase 1 (LOC8060301), mRNA 6.58e-54	168.821	181.071	72.2465	123.596	136.559	228.972	203.748	203.297	158.46	20.253	33.1649	97.2329	19.796	37.1728	9.07802	22.0292	14.9351	25.0443	7.19024	16.1497	33.191	163.694	68.5779	17.0566
TRINITY_DN104349_c0_g2	0.942231	0.602002	0.942231	0.602002	yellow	Phe	0.567225	Setaria viridis cultivar ME034v chromosome 7 6.59e-128	20.5527	35.0436	16.7148	27.12	23.7177	24.7492	40.5732	42.7568	34.8396	13.1251	7.71328	23.2465	11.0535	6.85269	12.5045	11.4929	10.9196	10.1737	8.91517	14.5778	11.6342	36.4899	17.2681	10.5494
TRINITY_DN123247_c1_g2	0.938662	0.601646	0.938662	0.601646	yellow	Phe	0.564742	PREDICTED: Sorghum bicolor uncharacterized LOC8054647 (LOC8054647), mRNA 0.0	49.4516	66.9253	16.6432	40.3229	20.5122	59.7259	84.1046	59.7924	44.8113	3.85248	3.43736	41.4792	4.54668	4.63183	3.8254	5.23532	5.84614	3.72586	5.10188	4.32764	4.63079	79.0316	9.9502	2.92688
TRINITY_DN92161_c0_g1	0.871071	0.645282	0.871071	0.645282	yellow	Phe	0.562086	-	13.8378	17.0988	5.8407	15.1669	12.9206	12.7912	16.7667	19.3945	11.8422	5.97422	3.7493	8.4783	7.16368	5.19418	8.4706	4.11804	2.73418	5.87147	5.22866	6.51594	3.85377	16.6377	7.3133	3.6543
TRINITY_DN124302_c2_g1	0.968701	0.579599	0.968701	0.579599	yellow	Phe	0.561458	PREDICTED: Sorghum bicolor chromophore lyase CRL, chloroplastic (LOC8059625), transcript variant X2, mRNA 0.0	30.5359	31.6553	19.4227	29.0584	23.3803	28.8558	36.2178	42.5438	33.1732	8.39713	6.49087	19.4795	5.20655	5.71755	5.8887	8.81538	6.07227	6.62179	8.21968	8.39598	8.59212	34.2869	25.5768	6.58641
TRINITY_DN123528_c7_g2	0.907789	0.616614	0.907789	0.616614	yellow	Phe	0.559756	Saccharum hybrid cultivar R570 clone BAC 235G19 complete sequence 3.74e-80	147.051	162.936	102.125	146.563	155.288	174.796	223.003	172.255	168.711	26.9135	29.7368	74.1012	24.3026	14.1332	16.1779	23.092	10.0189	16.9147	18.2324	22.6621	15.2324	130.435	61.6673	21.0873
TRINITY_DN93073_c0_g2	0.871418	0.63978	0.871418	0.63978	yellow	Phe	0.557516	Zea mays isolate 8112 clone 1 GRMZM2G322593-like gene, partial sequence 6.57e-55	61.9076	60.0669	17.2187	69.0006	41.3552	61.9421	63.6074	80.9752	40.7843	2.52239	1.40019	58.3868	5.53287	4.64375	4.05489	3.96928	4.69618	5.53636	2.63538	3.94324	2.93877	106.9	35.0683	0.832961
TRINITY_DN118353_c3_g4	0.885012	0.629065	0.885012	0.629065	yellow	Phe	0.55673	Saccharum hybrid cultivar ROC22 CIPK21 mRNA, complete cds 4.97e-140	1080.51	872.964	277.499	617.002	373.774	864.431	960.432	1039.12	594.803	74.5673	101.245	542.163	82.053	274.003	84.0006	96.7359	62.076	97.9714	58.6332	82.1438	185.051	1474.44	409.986	51.2436
TRINITY_DN120797_c3_g4	0.976696	0.56717	0.976696	0.56717	yellow	Phe	0.553952	PREDICTED: Sorghum bicolor psbP domain-containing protein 4, chloroplastic (LOC8082785), mRNA 4.24e-131	386.27	513.263	129.606	332.492	192.572	481.572	499.553	564.061	473.786	17.8825	12.0123	208.992	29.0803	23.5631	30.0265	27.2083	12.157	21.1478	17.8293	21.1761	16.7784	385.016	165.396	8.26798
TRINITY_DN119461_c0_g3	0.855258	0.646209	0.855258	0.646209	yellow	Phe	0.552676	Setaria viridis cultivar ME034v chromosome 4 2.55e-103	19.1508	31.808	13.3731	17.7834	11.846	27.9305	28.3492	33.6584	28.9031	8.60337	2.47703	27.7229	8.80346	9.40728	11.1922	6.42078	7.81428	9.32435	9.49036	8.22166	7.15824	38.2322	6.22998	5.56249
TRINITY_DN118669_c2_g1	0.846148	0.652709	0.846148	0.652709	yellow	Phe	0.552288	PREDICTED: Sorghum bicolor ATP-dependent Clp protease adapter protein CLPS1, chloroplastic (LOC8075662), transcript variant X1, mRNA 2.28e-179	78.7238	96.4041	17.2786	91.5778	43.4286	95.1131	133.638	138.188	60.0797	21.86	10.6383	84.9353	19.3242	8.40564	15.3804	22.9709	14.9018	14.9401	22.4905	13.7052	10.2307	134.741	28.5018	9.52357
TRINITY_DN110846_c2_g1	0.859076	0.6426	0.859076	0.6426	yellow	Phe	0.552042	PREDICTED: Sorghum bicolor uncharacterized LOC8079232 (LOC8079232), mRNA 6.98e-29	90.2494	99.696	15.2939	92.0735	156.015	82.5451	114.103	108.522	72.5454	3.71595	3.96892	43.4078	8.05417	4.08892	6.96165	9.79365	4.16418	6.07446	2.54268	4.96088	4.04251	102.738	33.9306	8.37712
TRINITY_DN123247_c1_g2	0.901534	0.611985	0.901534	0.611985	yellow	Phe	0.551725	PREDICTED: Sorghum bicolor uncharacterized LOC8054647 (LOC8054647), mRNA 0.0	49.4516	66.9253	16.6432	40.3229	20.5122	59.7259	84.1046	59.7924	44.8113	3.85248	3.43736	41.4792	4.54668	4.63183	3.8254	5.23532	5.84614	3.72586	5.10188	4.32764	4.63079	79.0316	9.9502	2.92688
TRINITY_DN124486_c3_g1	0.929197	0.593503	0.929197	0.593503	yellow	Phe	0.551481	Saccharum hybrid cultivar 22 kDa peroxisomal membrane protein (PMP22) mRNA, complete cds 4.98e-151	296.953	389.827	75.7143	316.332	260.338	338.183	423.393	307.783	211.756	22.9451	25.0407	208.783	16.0112	7.7854	11.9515	22.9627	10.5534	13.5072	18.0748	13.3108	5.19608	358.603	92.083	22.3448
TRINITY_DN110846_c2_g3	0.91362	0.599659	0.91362	0.599659	yellow	Phe	0.54786	-	68.5669	95.9489	25.3292	60.7431	26.5384	54.4945	83.3858	97.1374	34.4292	2.35076	0.558442	71.2116	6.16964	5.44795	4.78701	7.93735	8.3878	4.23603	0.735572	7.00743	1.64945	72.6767	27.3526	1.68491
TRINITY_DN121053_c3_g4	0.882572	-0.633797	0.882572	0.633797	yellow	SAG	0.559371	Zea mays uncharacterized LOC100273400 (LOC100273400), mRNA 2.34e-159	150.375	216.043	133.77	128.319	74.1515	142.261	180.261	228.045	157.873	18.375	9.40196	135.248	83.6617	50.3443	78.5167	79.2243	78.4749	90.3032	23.6363	34.4592	23.281	141.378	139.063	18.7462
TRINITY_DN108104_c0_g2	0.928165	-0.596492	0.928165	0.596492	yellow	SAG	0.553643	PREDICTED: Sorghum bicolor probable CCR4-associated factor 1 homolog 7 (LOC8056387), mRNA 5.49e-114	59.2684	60.4118	35.5943	37.8196	30.718	55.4114	53.4832	46.1784	47.522	11.0489	2.40237	24.6147	24.9586	23.0366	22.3949	20.1823	17.2229	21.0085	14.9451	17.8654	24.3371	35.3253	34.8722	13.3907
TRINITY_DN123776_c8_g4	0.86379	-0.63653	0.86379	0.63653	yellow	SAG	0.549829	Zea mays uncharacterized LOC100272888 (LOC100272888), mRNA 1.04e-136	344.204	380.143	319.36	258.46	151.696	326.923	313.16	278.051	248.942	127.518	99.8394	240.178	180.192	159.877	160.832	164.973	202.12	201.615	122.42	157.364	148.119	235.693	215.697	82.4876
TRINITY_DN116605_c1_g3	0.890083	-0.606523	0.890083	0.606523	yellow	SAG	0.539856	PREDICTED: Sorghum bicolor brain acid soluble protein 1 homolog (LOC8056519), mRNA 0.0	29.3086	28.3397	31.923	21.206	6.18762	32.5649	35.4424	40.7338	28.3767	19.0435	9.07537	39.8453	19.4073	28.2312	24.1655	21.5746	31.2681	21.7112	23.6194	16.8918	17.4081	37.6195	21.9639	3.9039
TRINITY_DN120103_c4_g1	0.895917	-0.602531	0.895917	0.602531	yellow	SAG	0.539818	PREDICTED: Sorghum bicolor thioredoxin reductase NTRA (LOC8078272), mRNA 0.0	14.4033	11.113	7.81234	10.8166	6.12592	10.4452	15.7397	13.5933	11.869	4.6716	2.26009	10.5097	7.84514	6.84301	6.41969	7.59443	5.49203	6.6346	5.64579	5.68551	5.48172	13.8657	5.90641	4.59792
TRINITY_DN98489_c0_g2	0.871641	-0.61473	0.871641	0.61473	yellow	SAG	0.535823	Saccharum hybrid cultivar R570 clone BAC 059B13 complete sequence 1.62e-56	460.977	599.762	296.556	442.911	207.03	426.322	441.503	609.886	420.443	170.763	67.8617	250.497	282.809	293.947	209.604	265.409	214.554	266.606	145.789	260.61	183.1	357.438	371.016	100.723
TRINITY_DN124072_c10_g5	0.884774	-0.604345	0.884774	0.604345	yellow	SAG	0.534709	PREDICTED: Sorghum bicolor zinc finger protein CONSTANS-LIKE 5 (LOC8058449), mRNA 1.87e-108	1026.88	1231.86	658.346	812.355	434.473	650.945	1398.22	1126.73	555.945	113.303	104.187	827.174	362.212	196.587	297.919	438.052	463.692	377.261	220.752	149.79	85.2289	625.336	769.464	59.1022
TRINITY_DN111579_c2_g2	0.942111	-0.563338	0.942111	0.563338	yellow	SAG	0.530728	PREDICTED: Sorghum bicolor B-box zinc finger protein 24 (LOC8073714), mRNA 2.26e-175	341.956	402.705	296.898	323.38	145.526	331.197	401.855	421.679	312.536	54.8006	38.1167	293.453	114.277	83.415	88.4361	101.871	113.634	91.7591	94.2604	99.1949	73.3905	282.493	230.985	27.5822
TRINITY_DN94379_c0_g1	0.864309	-0.61221	0.864309	0.61221	yellow	SAG	0.529139	PREDICTED: Zea mays chaperone protein DnaJ (LOC103654200), transcript variant X6, misc_RNA 9.96e-31	34.3128	30.1643	28.0285	42.9757	15.7783	31.9412	48.4802	46.3099	33.1143	6.23	8.6888	42.8986	17.0169	7.90282	15.6251	12.9123	18.8701	19.044	10.4583	7.82774	4.98711	38.0432	27.9559	2.35795
TRINITY_DN110905_c0_g4	0.838759	-0.627681	0.838759	0.627681	yellow	SAG	0.526473	PREDICTED: Sorghum bicolor uncharacterized LOC8069948 (LOC8069948), mRNA 1.60e-122	13.6212	13.9547	9.63308	7.69805	0.91845	11.3298	11.885	11.8708	6.07417	2.23502	1.25136	8.20464	4.89293	7.62781	3.21859	4.9826	4.58331	4.0827	2.56138	2.78732	3.07071	9.05837	6.017	0.457423
TRINITY_DN121569_c0_g2	0.906382	-0.576492	0.906382	0.576492	yellow	SAG	0.522522	Setaria viridis cultivar ME034v chromosome 2 8.33e-49	13.0382	9.84603	9.68425	13.8319	4.65399	16.0833	19.4454	19.3343	14.937	4.17805	3.42024	12.4778	6.33246	5.99966	6.5292	7.49345	5.34331	4.76488	6.60046	3.58308	5.18446	12.9426	12.1264	1.4349
TRINITY_DN102064_c1_g1	0.851528	-0.607829	0.851528	0.607829	yellow	SAG	0.517583	Zea mays uncharacterized LOC100281837 (LOC100281837), mRNA 9.43e-91	161.451	179.603	125.729	143.753	63.6037	128.569	215.985	164.068	104.548	12.9923	8.79924	139.009	45.9128	22.4509	27.4163	44.558	59.9919	41.891	24.9459	13.7545	8.13225	78.4113	90.2629	6.84757
TRINITY_DN118951_c2_g5	0.932542	-0.552025	0.932542	0.552025	yellow	SAG	0.514787	PREDICTED: Sorghum bicolor short-chain dehydrogenase TIC 32, chloroplastic (LOC8072772), mRNA 3.74e-131	201.637	216.585	122.483	252.827	73.2477	276.21	320.183	311.987	224.51	32.5956	28.698	250.955	53.1329	76.8175	52.9182	66.1811	56.1166	65.2599	27.4236	40.7018	53.7589	245.064	150.892	14.8224
TRINITY_DN111579_c2_g2	0.981833	-0.521872	0.981833	0.521872	yellow	SAG	0.512391	PREDICTED: Sorghum bicolor B-box zinc finger protein 24 (LOC8073714), mRNA 2.26e-175	341.956	402.705	296.898	323.38	145.526	331.197	401.855	421.679	312.536	54.8006	38.1167	293.453	114.277	83.415	88.4361	101.871	113.634	91.7591	94.2604	99.1949	73.3905	282.493	230.985	27.5822
TRINITY_DN111579_c2_g2	0.898288	-0.564941	0.898288	0.564941	yellow	SAG	0.50748	PREDICTED: Sorghum bicolor B-box zinc finger protein 24 (LOC8073714), mRNA 2.26e-175	341.956	402.705	296.898	323.38	145.526	331.197	401.855	421.679	312.536	54.8006	38.1167	293.453	114.277	83.415	88.4361	101.871	113.634	91.7591	94.2604	99.1949	73.3905	282.493	230.985	27.5822
TRINITY_DN118705_c2_g4	0.837291	-0.601081	0.837291	0.601081	yellow	SAG	0.503279	PREDICTED: Sorghum bicolor ATP synthase subunit b', chloroplastic (LOC8081476), mRNA 0.0	330.032	468.727	321.5	331.863	404.583	383.132	558.485	499.51	475.923	231.166	249.432	304.468	312.079	238.303	245.24	268.459	229.985	303.791	226.019	410.131	267.011	396.383	210.146	353.126
TRINITY_DN104025_c1_g4	0.864195	-0.581857	0.864195	0.581857	yellow	SAG	0.502838	PREDICTED: Sorghum bicolor protein VASP homolog (LOC8056759), mRNA 6.49e-160	27.5551	25.4521	19.097	22.0459	5.83661	24.2009	20.3446	23.2329	18.9278	7.12583	4.82339	11.5646	11.4259	14.3138	13.4512	10.8284	10.5404	9.6436	12.9301	10.178	16.6619	12.257	7.87726	2.34591
TRINITY_DN123691_c0_g3	0.907687	-0.553853	0.907687	0.553853	yellow	SAG	0.502725	PREDICTED: Sorghum bicolor uncharacterized LOC110436317 (LOC110436317), mRNA 1.67e-155	511.52	631.252	290.132	560.104	396.037	503.269	811.756	746.606	634.342	238.915	231.463	428.245	380.068	249.2	283.134	373.554	290.239	353.514	229.798	371.306	294.177	539.622	414.307	174.84
TRINITY_DN119787_c1_g1	0.922506	-0.542798	0.922506	0.542798	yellow	SAG	0.500735	PREDICTED: Sorghum bicolor uncharacterized LOC8060298 (LOC8060298), mRNA 2.68e-23	589.038	545.725	175.82	374.191	133.569	439.958	636.728	674.197	554.859	15.4724	27.0551	490.29	83.031	14.6458	30.1114	129.96	110.922	75.6713	28.6716	63.3903	24.2726	441.959	352.709	8.04889
TRINITY_DN112854_c2_g1	0.876055	-0.570146	0.876055	0.570146	yellow	SAG	0.499479	Setaria viridis cultivar ME034v chromosome 4 4.33e-146	26.4021	23.2638	22.5812	25.4597	4.06607	22.7432	25.661	29.5875	18.5093	8.78447	4.69467	18.3955	9.00878	12.2041	11.7374	10.0441	11.2413	8.9421	14.0095	6.32614	8.84099	22.5276	13.5263	1.86677

## Sheet: Sheet2
	Hub Gene
yellow-SAG	106
yellow-Phe	203
yellow-K	137
yellow-JA.ILE	326
yellow-ICA	1
yellow-Fe	112
yellow-cZR	538
yellow-cZ	117
turquoise-SA	3
turquoise-Li	2566
turquoise-ICA	7
turquoise-DHZROG	1306
turquoise-cZROG	2336
turquoise-ACC	19
green-Phe	12
green-Li	133
green-JA.ILE	2
green-ICA	1
brown-Phe	409
brown-MEIAA	354
brown-Li	38
brown-JA.Val	198
brown-JA.ILE	77
brown-ICAld	2
brown-GA19	24
brown-cZR	1473
brown-cZ	977
brown-BAP9G	2
brown-As	490
blue-OPC.4	51
blue-MEIAA	457
blue-K	269
blue-JA.Phe	3
blue-cZROG	1
blue-cZR	375
blue-cZ	566
blue-As	231
brown-SA	0
turquoise-GA19	0
turquoise-tZ	0
yellow-GA19	0
yellow-JA-Phe	0
yellow-SA	0
yellow-MeSAG	0
blue-Ti	0
blue-Li	0
blue-Al	0
blue-Sn	0
green-Na	0
